# Supplementary material for: Ulcerative Colitis, LAIR1 and TOX2 Expression, and Colorectal Cancer Deep Learning Image Classification Using Convolutional Neural Networks
Source: Cancers (Basel). 2024 Dec 19;16(24):4230. doi: 10.3390/cancers16244230 (PMC11674594; doi:10.3390/cancers16244230)
Supplement: Supplementary file 1 [file cancers-16-04230-s001.zip]

Archive with 1 entries (1 files):
- cancers-3320972-supplementary.txt
