# Supplementary material for: Ulcerative Colitis, LAIR1 and TOX2 Expression, and Colorectal Cancer Deep Learning Image Classification Using Convolutional Neural Networks
Source: Cancers (Basel). 2024 Dec 19;16(24):4230. doi: 10.3390/cancers16244230 (PMC11674594; doi:10.3390/cancers16244230)
Supplement: Supplementary file 1 [file cancers-16-04230-s001.zip › cancers-3320972-supplementary.txt]

Code 1:

imageLoc = "Images";
imds = imageDatastore(imageLoc, "IncludeSubfolders",true, "LabelSource","foldernames");

[imdsTrain, imdsVal, imdsTest] = splitEachLabel(imds, 0.7, 0.1, "randomized");


>> 
DESIGNER

ResNet-18
Input type: image
Output type: classification
Number of layers: 71
Number of connections: 78

DATA

Training
Observations: 59677
Classes: 3
Ulcerative colitis: 6497
Colorectal cancer: 44608
Colon control: 8572

Validation
Observations: 8525
Classes: 3
Ulcerative colitis: 928
Colorectal cancer: 6372
Colon control: 1225

TRAINING OPTIONS

Solver: sgdm
Initial learning rate: 0.001
MiniBatch size: 128
MaxEpochs: 5
Validation frequency: 50

TRAINING RESULTS

Validation accuracy: 99.07%
Training time: 38 min 31 sec

Training cycle
Epoch: 5 of 5
Iteration: 2330 of 2330
Iterations per epoch: 466
Maximum iterations: 2330

Validation
Frequency: 50 iterations

Other information
Hardware resource: single GPU
Learning rate schedule: constant
Learning rate: 0.001

TEST (HOLDOUT) (NEW DATA/IMAGES)

     ADK 
     ADK 
     ADK 
     ADK 
     ADK 
     ADK 
     ADK 
     ADK 
     ADK 
     ADK 
     ADK 
     ADK 
     ADK 
     ADK 
     ADK 
     UC 
     ADK 
     ADK 
     UC 
     ADK 
     ADK 
     ADK 
     ADK 
     ADK 
     ADK 
     ADK 
     ADK 
     ADK 
     ADK 
     ADK 
     ADK 
     ADK 
     ADK 
     ADK 
     ADK 
     ADK 
     ADK 
     ADK 
     ADK 
     ADK 
     ADK 
     ADK 
     ADK 
     ADK 
     ADK 
     ADK 
     ADK 
     ADK 
     ADK 
     ADK 
     ADK 
     ADK 
     ADK 
     ADK 
     ADK 
     ADK 
     ADK 
     ADK 
     ADK 
     ADK 
     ADK 
     ADK 
     ADK 
     ADK 
     ADK 
     ADK 
     ADK 
     ADK 
     ADK 
     ADK 
     ADK 
     ADK 
     ADK 
     ADK 
     ADK 
     ADK 
     ADK 
     ADK 
     ADK 
     ADK 
     ADK 
     ADK 
     ADK 
     ADK 
     ADK 
     ADK 
     ADK 
     ADK 
     ADK 
     ADK 
     ADK 
     ADK 
     ADK 
     ADK 
     ADK 
     ADK 
     ADK 
     ADK 
     ADK 
     ADK 
     ADK 
     ADK 
     ADK 
     ADK 
     ADK 
     ADK 
     ADK 
     ADK 
     ADK 
     ADK 
     ADK 
     ADK 
     ADK 
     ADK 
     ADK 
     ADK 
     ADK 
     ADK 
     ADK 
     ADK 
     ADK 
     ADK 
     ADK 
     ADK 
     ADK 
     ADK 
     ADK 
     ADK 
     ADK 
     ADK 
     ADK 
     ADK 
     ADK 
     ADK 
     ADK 
     ADK 
     ADK 
     ADK 
     ADK 
     ADK 
     ADK 
     ADK 
     ADK 
     ADK 
     ADK 
     ADK 
     ADK 
     ADK 
     ADK 
     ADK 
     ADK 
     ADK 
     ADK 
     ADK 
     ADK 
     ADK 
     ADK 
     ADK 
     ADK 
     ADK 
     ADK 
     ADK 
     ADK 
     ADK 
     ADK 
     ADK 
     ADK 
     ADK 
     ADK 
     ADK 
     ADK 
     ADK 
     ADK 
     ADK 
     ADK 
     ADK 
     ADK 
     ADK 
     ADK 
     ADK 
     ADK 
     ADK 
     ADK 
     ADK 
     ADK 
     ADK 
     ADK 
     ADK 
     ADK 
     ADK 
     ADK 
     ADK 
     ADK 
     ADK 
     ADK 
     ADK 
     ADK 
     ADK 
     ADK 
     ADK 
     ADK 
     ADK 
     ADK 
     ADK 
     ADK 
     ADK 
     ADK 
     ADK 
     ADK 
     ADK 
     ADK 
     ADK 
     ADK 
     ADK 
     ADK 
     ADK 
     ADK 
     ADK 
     ADK 
     ADK 
     ADK 
     ADK 
     ADK 
     ADK 
     ADK 
     ADK 
     ADK 
     ADK 
     ADK 
     ADK 
     ADK 
     ADK 
     ADK 
     ADK 
     ADK 
     ADK 
     ADK 
     ADK 
     ADK 
     ADK 
     ADK 
     ADK 
     ADK 
     ADK 
     ADK 
     ADK 
     ADK 
     ADK 
     ADK 
     ADK 
     ADK 
     ADK 
     ADK 
     ADK 
     ADK 
     ADK 
     ADK 
     ADK 
     ADK 
     ADK 
     ADK 
     ADK 
     ADK 
     ADK 
     ADK 
     ADK 
     ADK 
     ADK 
     ADK 
     ADK 
     ADK 
     ADK 
     ADK 
     ADK 
     ADK 
     ADK 
     ADK 
     ADK 
     ADK 
     ADK 
     ADK 
     ADK 
     ADK 
     ADK 
     ADK 
     ADK 
     ADK 
     ADK 
     ADK 
     ADK 
     ADK 
     ADK 
     ADK 
     ADK 
     ADK 
     ADK 
     ADK 
     ADK 
     ADK 
     ADK 
     ADK 
     ADK 
     ADK 
     ADK 
     ADK 
     ADK 
     ADK 
     ADK 
     ADK 
     ADK 
     ADK 
     ADK 
     ADK 
     ADK 
     ADK 
     ADK 
     ADK 
     ADK 
     ADK 
     ADK 
     ADK 
     ADK 
     ADK 
     ADK 
     ADK 
     ADK 
     ADK 
     ADK 
     ADK 
     ADK 
     ADK 
     ADK 
     ADK 
     ADK 
     ADK 
     ADK 
     ADK 
     ADK 
     ADK 
     ADK 
     ADK 
     ADK 
     ADK 
     ADK 
     ADK 
     ADK 
     ADK 
     ADK 
     ADK 
     ADK 
     ADK 
     ADK 
     ADK 
     ADK 
     ADK 
     ADK 
     ADK 
     ADK 
     ADK 
     ADK 
     ADK 
     ADK 
     ADK 
     ADK 
     ADK 
     ADK 
     ADK 
     ADK 
     ADK 
     ADK 
     ADK 
     ADK 
     ADK 
     ADK 
     ADK 
     ADK 
     ADK 
     ADK 
     ADK 
     ADK 
     ADK 
     ADK 
     ADK 
     ADK 
     ADK 
     ADK 
     ADK 
     ADK 
     ADK 
     ADK 
     ADK 
     ADK 
     ADK 
     ADK 
     ADK 
     ADK 
     ADK 
     ADK 
     ADK 
     ADK 
     ADK 
     ADK 
     ADK 
     ADK 
     ADK 
     ADK 
     ADK 
     ADK 
     ADK 
     ADK 
     ADK 
     ADK 
     ADK 
     ADK 
     ADK 
     ADK 
     ADK 
     ADK 
     ADK 
     ADK 
     ADK 
     ADK 
     ADK 
     ADK 
     ADK 
     ADK 
     ADK 
     ADK 
     ADK 
     ADK 
     ADK 
     ADK 
     ADK 
     ADK 
     ADK 
     ADK 
     ADK 
     ADK 
     ADK 
     ADK 
     ADK 
     ADK 
     ADK 
     ADK 
     ADK 
     ADK 
     ADK 
     ADK 
     ADK 
     ADK 
     ADK 
     ADK 
     ADK 
     ADK 
     ADK 
     ADK 
     ADK 
     ADK 
     ADK 
     ADK 
     ADK 
     ADK 
     ADK 
     ADK 
     ADK 
     ADK 
     ADK 
     ADK 
     ADK 
     ADK 
     ADK 
     ADK 
     ADK 
     ADK 
     ADK 
     ADK 
     ADK 
     ADK 
     ADK 
     ADK 
     ADK 
     ADK 
     ADK 
     ADK 
     ADK 
     ADK 
     ADK 
     ADK 
     ADK 
     ADK 
     ADK 
     ADK 
     ADK 
     ADK 
     UC 
     ADK 
     ADK 
     ADK 
     ADK 
     ADK 
     ADK 
     ADK 
     ADK 
     ADK 
     ADK 
     ADK 
     ADK 
     ADK 
     ADK 
     ADK 
     ADK 
     ADK 
     ADK 
     ADK 
     ADK 
     ADK 
     ADK 
     ADK 
     ADK 
     ADK 
     ADK 
     ADK 
     ADK 
     ADK 
     ADK 
     ADK 
     ADK 
     ADK 
     ADK 
     ADK 
     ADK 
     ADK 
     ADK 
     ADK 
     ADK 
     ADK 
     ADK 
     ADK 
     ADK 
     ADK 
     ADK 
     ADK 
     ADK 
     ADK 
     ADK 
     ADK 
     ADK 
     ADK 
     ADK 
     ADK 
     ADK 
     ADK 
     ADK 
     ADK 
     ADK 
     ADK 
     ADK 
     ADK 
     ADK 
     ADK 
     ADK 
     ADK 
     ADK 
     ADK 
     ADK 
     ADK 
     ADK 
     ADK 
     ADK 
     ADK 
     ADK 
     ADK 
     ADK 
     ADK 
     ADK 
     ADK 
     ADK 
     ADK 
     ADK 
     ADK 
     ADK 
     ADK 
     ADK 
     ADK 
     ADK 
     ADK 
     ADK 
     ADK 
     ADK 
     ADK 
     ADK 
     ADK 
     ADK 
     ADK 
     ADK 
     ADK 
     ADK 
     ADK 
     ADK 
     ADK 
     ADK 
     ADK 
     ADK 
     ADK 
     ADK 
     ADK 
     ADK 
     ADK 
     ADK 
     ADK 
     ADK 
     ADK 
     ADK 
     ADK 
     ADK 
     ADK 
     ADK 
     ADK 
     ADK 
     ADK 
     ADK 
     ADK 
     ADK 
     ADK 
     ADK 
     ADK 
     ADK 
     ADK 
     ADK 
     ADK 
     ADK 
     ADK 
     ADK 
     ADK 
     ADK 
     ADK 
     ADK 
     ADK 
     ADK 
     ADK 
     ADK 
     ADK 
     ADK 
     ADK 
     ADK 
     ADK 
     ADK 
     ADK 
     ADK 
     ADK 
     ADK 
     ADK 
     ADK 
     ADK 
     ADK 
     ADK 
     ADK 
     ADK 
     ADK 
     ADK 
     ADK 
     ADK 
     ADK 
     ADK 
     ADK 
     ADK 
     ADK 
     ADK 
     ADK 
     ADK 
     ADK 
     ADK 
     ADK 
     ADK 
     ADK 
     ADK 
     ADK 
     ADK 
     ADK 
     ADK 
     ADK 
     ADK 
     ADK 
     ADK 
     ADK 
     ADK 
     ADK 
     ADK 
     ADK 
     ADK 
     ADK 
     ADK 
     ADK 
     ADK 
     ADK 
     ADK 
     ADK 
     ADK 
     ADK 
     ADK 
     ADK 
     ADK 
     ADK 
     ADK 
     ADK 
     ADK 
     ADK 
     ADK 
     ADK 
     ADK 
     ADK 
     ADK 
     ADK 
     ADK 
     ADK 
     ADK 
     ADK 
     ADK 
     ADK 
     ADK 
     ADK 
     ADK 
     ADK 
     ADK 
     ADK 
     ADK 
     ADK 
     ADK 
     ADK 
     ADK 
     ADK 
     ADK 
     ADK 
     ADK 
     ADK 
     ADK 
     ADK 
     ADK 
     ADK 
     ADK 
     ADK 
     ADK 
     ADK 
     ADK 
     ADK 
     ADK 
     ADK 
     ADK 
     ADK 
     ADK 
     ADK 
     ADK 
     ADK 
     ADK 
     ADK 
     ADK 
     ADK 
     ADK 
     ADK 
     ADK 
     ADK 
     ADK 
     ADK 
     ADK 
     ADK 
     ADK 
     ADK 
     ADK 
     ADK 
     ADK 
     ADK 
     ADK 
     ADK 
     ADK 
     ADK 
     ADK 
     ADK 
     ADK 
     ADK 
     ADK 
     ADK 
     ADK 
     ADK 
     ADK 
     ADK 
     ADK 
     ADK 
     ADK 
     ADK 
     ADK 
     ADK 
     ADK 
     ADK 
     ADK 
     ADK 
     ADK 
     ADK 
     ADK 
     ADK 
     ADK 
     ADK 
     ADK 
     ADK 
     ADK 
     ADK 
     ADK 
     ADK 
     ADK 
     ADK 
     ADK 
     ADK 
     ADK 
     ADK 
     ADK 
     ADK 
     ADK 
     ADK 
     ADK 
     ADK 
     ADK 
     ADK 
     ADK 
     ADK 
     ADK 
     ADK 
     ADK 
     ADK 
     ADK 
     ADK 
     ADK 
     ADK 
     ADK 
     ADK 
     ADK 
     ADK 
     ADK 
     ADK 
     ADK 
     ADK 
     ADK 
     ADK 
     ADK 
     ADK 
     ADK 
     ADK 
     ADK 
     ADK 
     ADK 
     ADK 
     ADK 
     ADK 
     ADK 
     ADK 
     ADK 
     ADK 
     ADK 
     ADK 
     ADK 
     ADK 
     ADK 
     ADK 
     ADK 
     ADK 
     ADK 
     ADK 
     ADK 
     ADK 
     ADK 
     ADK 
     ADK 
     ADK 
     ADK 
     ADK 
     ADK 
     ADK 
     ADK 
     ADK 
     ADK 
     ADK 
     ADK 
     ADK 
     ADK 
     ADK 
     ADK 
     ADK 
     ADK 
     ADK 
     ADK 
     ADK 
     ADK 
     ADK 
     ADK 
     ADK 
     ADK 
     ADK 
     ADK 
     ADK 
     ADK 
     ADK 
     ADK 
     ADK 
     ADK 
     ADK 
     ADK 
     ADK 
     ADK 
     ADK 
     ADK 
     ADK 
     ADK 
     ADK 
     ADK 
     ADK 
     ADK 
     ADK 
     ADK 
     ADK 
     ADK 
     ADK 
     ADK 
     ADK 
     ADK 
     ADK 
     ADK 
     ADK 
     ADK 
     ADK 
     ADK 
     ADK 
     ADK 
     ADK 
     ADK 
     ADK 
     ADK 
     ADK 
     ADK 
     ADK 
     ADK 
     ADK 
     ADK 
     ADK 
     ADK 
     ADK 
     ADK 
     ADK 
     ADK 
     ADK 
     ADK 
     ADK 
     ADK 
     ADK 
     ADK 
     ADK 
     ADK 
     ADK 
     ADK 
     CC 
     CC 
     CC 
     CC 
     CC 
     CC 
     CC 
     CC 
     CC 
     CC 
     CC 
     CC 
     CC 
     CC 
     CC 
     CC 
     CC 
     CC 
     CC 
     CC 
     CC 
     CC 
     CC 
     CC 
     CC 
     CC 
     CC 
     CC 
     CC 
     CC 
     CC 
     CC 
     CC 
     CC 
     CC 
     CC 
     CC 
     CC 
     CC 
     CC 
     CC 
     CC 
     CC 
     CC 
     CC 
     CC 
     CC 
     CC 
     CC 
     CC 
     CC 
     CC 
     CC 
     CC 
     CC 
     CC 
     CC 
     CC 
     CC 
     CC 
     CC 
     CC 
     CC 
     CC 
     CC 
     CC 
     CC 
     CC 
     CC 
     CC 
     CC 
     CC 
     CC 
     CC 
     CC 
     CC 
     CC 
     CC 
     CC 
     CC 
     CC 
     CC 
     CC 
     CC 
     CC 
     CC 
     CC 
     CC 
     CC 
     CC 
     CC 
     CC 
     CC 
     CC 
     CC 
     CC 
     CC 
     CC 
     CC 
     CC 
     CC 
     CC 
     CC 
     CC 
     CC 
     CC 
     CC 
     CC 
     CC 
     CC 
     CC 
     CC 
     CC 
     CC 
     CC 
     CC 
     CC 
     CC 
     CC 
     CC 
     CC 
     CC 
     CC 
     CC 
     CC 
     CC 
     CC 
     CC 
     CC 
     CC 
     CC 
     CC 
     CC 
     CC 
     CC 
     CC 
     CC 
     CC 
     CC 
     CC 
     CC 
     CC 
     CC 
     CC 
     CC 
     CC 
     CC 
     CC 
     CC 
     CC 
     CC 
     CC 
     CC 
     CC 
     CC 
     CC 
     CC 
     CC 
     CC 
     CC 
     CC 
     CC 
     CC 
     CC 
     CC 
     CC 
     CC 
     CC 
     CC 
     CC 
     CC 
     CC 
     CC 
     CC 
     CC 
     CC 
     CC 
     CC 
     CC 
     CC 
     CC 
     CC 
     CC 
     CC 
     CC 
     CC 
     CC 
     CC 
     CC 
     CC 
     CC 
     CC 
     CC 
     CC 
     CC 
     CC 
     CC 
     CC 
     CC 
     CC 
     CC 
     CC 
     CC 
     CC 
     CC 
     CC 
     CC 
     CC 
     CC 
     CC 
     CC 
     CC 
     CC 
     CC 
     CC 
     CC 
     CC 
     CC 
     CC 
     CC 
     CC 
     CC 
     CC 
     CC 
     CC 
     CC 
     CC 
     CC 
     CC 
     CC 
     CC 
     CC 
     CC 
     CC 
     CC 
     CC 
     CC 
     CC 
     CC 
     CC 
     CC 
     CC 
     CC 
     CC 
     CC 
     CC 
     CC 
     CC 
     CC 
     CC 
     CC 
     CC 
     CC 
     CC 
     CC 
     CC 
     CC 
     CC 
     CC 
     CC 
     CC 
     CC 
     CC 
     CC 
     CC 
     CC 
     CC 
     CC 
     CC 
     UC 
     CC 
     CC 
     CC 
     CC 
     CC 
     CC 
     CC 
     CC 
     CC 
     CC 
     CC 
     CC 
     CC 
     CC 
     CC 
     CC 
     CC 
     CC 
     CC 
     CC 
     UC 
     UC 
     CC 
     CC 
     UC 
     CC 
     CC 
     CC 
     CC 
     CC 
     CC 
     CC 
     CC 
     CC 
     UC 
     CC 
     CC 
     CC 
     CC 
     CC 
     CC 
     CC 
     CC 
     CC 
     CC 
     CC 
     UC 
     UC 
     CC 
     UC 
     CC 
     CC 
     CC 
     CC 
     UC 
     CC 
     CC 
     CC 
     CC 
     CC 
     CC 
     CC 
     CC 
     CC 
     CC 
     CC 
     CC 
     CC 
     CC 
     CC 
     CC 
     CC 
     UC 
     CC 
     CC 
     CC 
     CC 
     CC 
     CC 
     UC 
     CC 
     CC 
     UC 
     UC 
     UC 
     UC 
     CC 
     UC 
     UC 
     CC 
     CC 
     CC 
     UC 
     UC 
     UC 
     CC 
     CC 
     UC 
     UC 
     UC 
     UC 
     CC 
     UC 
     CC 
     UC 
     UC 
     CC 
     UC 
     CC 
     CC 
     UC 
     UC 
     UC 
     CC 
     UC 
     CC 
     UC 
     UC 
     UC 
     UC 
     UC 
     UC 
     UC 
     UC 
     UC 
     UC 
     UC 
     CC 
     CC 
     UC 
     UC 
     CC 
     UC 
     CC 
     UC 
     UC 
     CC 
     UC 
     UC 
     CC 
     CC 
     CC 
     UC 
     UC 
     UC 
     UC 
     CC 
     CC 
     CC 
     CC 
     UC 
     UC 
     CC 
     CC 
     CC 
     CC 
     UC 
     CC 
     CC 
     UC 
     CC 
     CC 
     UC 
     UC 
     UC 
     UC 
     UC 
     UC 
     UC 
     UC 
     UC 
     UC 
     CC 
     UC 
     UC 
     CC 
     UC 
     UC 
     CC 
     UC 
     UC 
     UC 
     UC 
     CC 
     UC 
     CC 
     CC 
     CC 
     CC 
     CC 
     CC 
     CC 
     CC 
     CC 
     CC 
     CC 
     CC 
     CC 
     CC 
     UC 
     UC 
     UC 
     CC 
     CC 
     CC 
     CC 
     CC 
     CC 
     CC 
     CC 
     UC 
     UC 
     CC 
     UC 
     CC 
     CC 
     CC 
     CC 
     CC 
     CC 
     CC 
     UC 
     UC 
     CC 
     CC 
     CC 
     CC 
     CC 
     CC 
     CC 
     CC 
     CC 
     CC 
     CC 
     CC 
     CC 
     UC 
     CC 
     CC 
     CC 
     CC 
     UC 
     CC 
     CC 
     CC 
     UC 
     CC 
     CC 
     CC 
     CC 
     CC 
     CC 
     CC 
     CC 
     CC 
     CC 
     CC 
     CC 
     CC 
     CC 
     CC 
     CC 
     CC 
     CC 
     CC 
     CC 
     CC 
     CC 
     CC 
     CC 
     CC 
     CC 
     CC 
     CC 
     CC 
     CC 
     CC 
     CC 
     CC 
     CC 
     CC 
     CC 
     CC 
     CC 
     CC 
     CC 
     CC 
     CC 
     CC 
     CC 
     CC 
     CC 
     CC 
     CC 
     CC 
     CC 
     CC 
     CC 
     CC 
     CC 
     CC 
     CC 
     CC 
     CC 
     CC 
     CC 
     CC 
     CC 
     CC 
     CC 
     CC 
     CC 
     CC 
     CC 
     CC 
     CC 
     CC 
     CC 
     CC 
     CC 
     CC 
     CC 
     CC 
     CC 
     CC 
     CC 
     CC 
     CC 
     CC 
     CC 
     CC 
     CC 
     CC 
     CC 
     CC 
     CC 
     CC 
     CC 
     CC 
     CC 
     CC 
     CC 
     CC 
     CC 
     CC 
     CC 
     CC 
     ADK 
     CC 
     CC 
     CC 
     CC 
     CC 
     CC 
     CC 
     CC 
     CC 
     CC 
     CC 
     CC 
     CC 
     CC 
     CC 
     CC 
     CC 
     CC 
     CC 
     CC 
     CC 
     CC 
     CC 
     CC 
     CC 
     CC 
     CC 
     CC 
     CC 
     CC 
     CC 
     CC 
     CC 
     CC 
     CC 
     CC 
     CC 
     CC 
     CC 
     CC 
     CC 
     CC 
     CC 
     CC 
     CC 
     CC 
     CC 
     CC 
     CC 
     CC 
     CC 
     CC 
     CC 
     CC 
     CC 
     CC 
     CC 
     CC 
     CC 
     CC 
     CC 
     CC 
     CC 
     CC 
     ADK 
     ADK 
     CC 
     CC 
     CC 
     CC 
     CC 
     CC 
     CC 
     CC 
     CC 
     CC 
     CC 
     CC 
     CC 
     CC 
     CC 
     CC 
     CC 
     ADK 
     CC 
     CC 
     CC 
     CC 
     CC 
     CC 
     ADK 
     CC 
     CC 
     CC 
     CC 
     CC 
     CC 
     CC 
     CC 
     CC 
     CC 
     CC 
     CC 
     CC 
     CC 
     CC 
     CC 
     CC 
     CC 
     CC 
     CC 
     CC 
     CC 
     CC 
     CC 
     CC 
     CC 
     CC 
     CC 
     CC 
     CC 
     CC 
     CC 
     CC 
     CC 
     UC 
     CC 
     CC 
     CC 
     CC 
     CC 
     CC 
     CC 
     CC 
     CC 
     CC 
     CC 
     CC 
     CC 
     CC 
     CC 
     CC 
     CC 
     CC 
     CC 
     CC 
     CC 
     CC 
     CC 
     CC 
     CC 
     CC 
     CC 
     CC 
     CC 
     CC 
     CC 
     CC 
     CC 
     CC 
     CC 
     CC 
     CC 
     CC 
     CC 
     CC 
     CC 
     CC 
     CC 
     CC 
     CC 
     CC 
     CC 
     CC 
     CC 
     CC 
     CC 
     CC 
     CC 
     CC 
     CC 
     CC 
     CC 
     CC 
     CC 
     CC 
     CC 
     CC 
     CC 
     CC 
     CC 
     CC 
     CC 
     CC 
     CC 
     CC 
     CC 
     CC 
     CC 
     CC 
     CC 
     CC 
     CC 
     CC 
     CC 
     CC 
     CC 
     CC 
     CC 
     CC 
     CC 
     CC 
     CC 
     CC 
     CC 
     CC 
     CC 
     CC 
     CC 
     CC 
     CC 
     CC 
     CC 
     CC 
     CC 
     CC 
     CC 
     CC 
     CC 
     CC 
     CC 
     CC 
     CC 
     CC 
     CC 
     CC 
     CC 
     CC 
     CC 
     CC 
     CC 
     CC 
     CC 
     CC 
     CC 
     CC 
     CC 
     CC 
     CC 
     CC 
     CC 
     CC 
     CC 
     CC 
     CC 
     CC 
     CC 
     CC 
     CC 
     CC 
     CC 
     CC 
     CC 
     CC 
     CC 
     CC 
     CC 
     CC 
     CC 
     CC 
     CC 
     CC 
     CC 
     CC 
     CC 
     CC 
     CC 
     CC 
     CC 
     CC 
     CC 
     CC 
     CC 
     CC 
     CC 
     CC 
     CC 
     CC 
     CC 
     CC 
     CC 
     CC 
     CC 
     CC 
     CC 
     CC 
     CC 
     CC 
     CC 
     CC 
     CC 
     CC 
     CC 
     CC 
     CC 
     CC 
     CC 
     CC 
     CC 
     CC 
     CC 
     CC 
     CC 
     CC 
     CC 
     CC 
     CC 
     CC 
     CC 
     CC 
     CC 
     CC 
     CC 
     CC 
     CC 
     CC 
     CC 
     CC 
     CC 
     CC 
     CC 
     CC 
     CC 
     CC 
     CC 
     CC 
     CC 
     CC 
     CC 
     CC 
     CC 
     CC 
     CC 
     CC 
     CC 
     CC 
     CC 
     CC 
     CC 
     CC 
     CC 
     CC 
     CC 
     CC 
     CC 
     CC 
     CC 
     CC 
     CC 
     CC 
     CC 
     CC 
     CC 
     CC 
     CC 
     CC 
     CC 
     CC 
     CC 
     CC 
     CC 
     CC 
     CC 
     CC 
     CC 
     CC 
     CC 
     CC 
     CC 
     CC 
     CC 
     CC 
     CC 
     CC 
     CC 
     CC 
     CC 
     CC 
     CC 
     CC 
     CC 
     CC 
     CC 
     CC 
     CC 
     CC 
     CC 
     CC 
     CC 
     CC 
     CC 
     CC 
     CC 
     CC 
     CC 
     CC 
     CC 
     CC 
     CC 
     CC 
     CC 
     CC 
     CC 
     CC 
     CC 
     CC 
     CC 
     CC 
     CC 
     CC 
     CC 
     CC 
     CC 
     CC 
     CC 
     CC 
     CC 
     CC 
     CC 
     CC 
     CC 
     CC 
     CC 
     CC 
     CC 
     CC 
     CC 
     CC 
     CC 
     CC 
     CC 
     CC 
     CC 
     CC 
     CC 
     CC 
     CC 
     CC 
     CC 
     CC 
     CC 
     CC 
     CC 
     CC 
     CC 
     CC 
     CC 
     CC 
     CC 
     CC 
     CC 
     CC 
     CC 
     CC 
     CC 
     CC 
     CC 
     CC 
     CC 
     CC 
     CC 
     CC 
     CC 
     CC 
     CC 
     CC 
     CC 
     CC 
     CC 
     CC 
     CC 
     CC 
     CC 
     CC 
     CC 
     CC 
     CC 
     CC 
     CC 
     CC 
     CC 
     CC 
     CC 
     CC 
     CC 
     CC 
     CC 
     CC 
     CC 
     CC 
     CC 
     CC 
     CC 
     CC 
     CC 
     CC 
     ADK 
     CC 
     CC 
     CC 
     CC 
     CC 
     CC 
     CC 
     CC 
     CC 
     CC 
     CC 
     CC 
     CC 
     CC 
     CC 
     CC 
     CC 
     CC 
     CC 
     CC 
     CC 
     CC 
     CC 
     CC 
     CC 
     CC 
     CC 
     CC 
     CC 
     CC 
     CC 
     CC 
     CC 
     CC 
     CC 
     CC 
     CC 
     CC 
     CC 
     CC 
     CC 
     CC 
     CC 
     CC 
     CC 
     CC 
     CC 
     CC 
     CC 
     CC 
     CC 
     CC 
     CC 
     CC 
     CC 
     CC 
     CC 
     CC 
     CC 
     CC 
     CC 
     CC 
     CC 
     CC 
     CC 
     CC 
     CC 
     CC 
     CC 
     CC 
     CC 
     CC 
     CC 
     CC 
     CC 
     CC 
     CC 
     CC 
     CC 
     CC 
     CC 
     CC 
     CC 
     CC 
     CC 
     CC 
     CC 
     CC 
     CC 
     CC 
     CC 
     CC 
     CC 
     CC 
     CC 
     CC 
     CC 
     CC 
     CC 
     CC 
     CC 
     CC 
     CC 
     CC 
     CC 
     CC 
     CC 
     CC 
     CC 
     CC 
     CC 
     CC 
     CC 
     CC 
     CC 
     CC 
     CC 
     CC 
     CC 
     CC 
     CC 
     CC 
     CC 
     CC 
     CC 
     CC 
     CC 
     CC 
     CC 
     CC 
     CC 
     CC 
     CC 
     CC 
     CC 
     CC 
     CC 
     CC 
     CC 
     CC 
     CC 
     CC 
     CC 
     CC 
     CC 
     CC 
     CC 
     CC 
     CC 
     CC 
     CC 
     CC 
     CC 
     CC 
     CC 
     CC 
     CC 
     CC 
     CC 
     CC 
     CC 
     CC 
     CC 
     CC 
     CC 
     CC 
     CC 
     CC 
     CC 
     CC 
     CC 
     CC 
     CC 
     CC 
     CC 
     CC 
     CC 
     CC 
     CC 
     CC 
     CC 
     CC 
     CC 
     CC 
     CC 
     CC 
     CC 
     CC 
     CC 
     CC 
     CC 
     CC 
     CC 
     CC 
     CC 
     CC 
     CC 
     CC 
     CC 
     CC 
     CC 
     CC 
     CC 
     CC 
     CC 
     CC 
     CC 
     CC 
     CC 
     CC 
     CC 
     CC 
     CC 
     CC 
     CC 
     CC 
     CC 
     CC 
     CC 
     CC 
     CC 
     CC 
     CC 
     CC 
     CC 
     CC 
     CC 
     CC 
     CC 
     CC 
     CC 
     CC 
     CC 
     CC 
     CC 
     CC 
     CC 
     CC 
     CC 
     CC 
     CC 
     CC 
     CC 
     CC 
     ADK 
     CC 
     CC 
     CC 
     CC 
     CC 
     CC 
     CC 
     CC 
     CC 
     CC 
     CC 
     CC 
     CC 
     CC 
     CC 
     ADK 
     CC 
     CC 
     CC 
     CC 
     CC 
     CC 
     CC 
     CC 
     CC 
     CC 
     CC 
     CC 
     CC 
     CC 
     CC 
     CC 
     CC 
     CC 
     CC 
     ADK 
     CC 
     CC 
     CC 
     CC 
     CC 
     CC 
     CC 
     CC 
     CC 
     CC 
     CC 
     CC 
     CC 
     CC 
     CC 
     CC 
     CC 
     CC 
     CC 
     CC 
     CC 
     CC 
     CC 
     CC 
     CC 
     CC 
     CC 
     CC 
     CC 
     CC 
     CC 
     CC 
     CC 
     CC 
     CC 
     CC 
     CC 
     CC 
     CC 
     CC 
     CC 
     CC 
     CC 
     CC 
     CC 
     CC 
     CC 
     CC 
     CC 
     CC 
     CC 
     CC 
     CC 
     CC 
     CC 
     CC 
     CC 
     CC 
     CC 
     CC 
     CC 
     CC 
     CC 
     CC 
     CC 
     CC 
     CC 
     CC 
     CC 
     CC 
     CC 
     CC 
     CC 
     CC 
     CC 
     CC 
     CC 
     CC 
     CC 
     CC 
     CC 
     CC 
     CC 
     CC 
     CC 
     CC 
     CC 
     CC 
     CC 
     CC 
     CC 
     CC 
     CC 
     CC 
     CC 
     CC 
     CC 
     CC 
     CC 
     CC 
     CC 
     CC 
     CC 
     CC 
     CC 
     CC 
     CC 
     CC 
     CC 
     CC 
     CC 
     CC 
     CC 
     CC 
     CC 
     CC 
     CC 
     CC 
     CC 
     CC 
     CC 
     CC 
     CC 
     CC 
     CC 
     CC 
     CC 
     CC 
     CC 
     CC 
     CC 
     CC 
     CC 
     CC 
     CC 
     CC 
     CC 
     CC 
     CC 
     CC 
     CC 
     CC 
     CC 
     CC 
     CC 
     CC 
     CC 
     CC 
     CC 
     CC 
     CC 
     CC 
     CC 
     CC 
     CC 
     CC 
     CC 
     CC 
     CC 
     CC 
     CC 
     CC 
     CC 
     CC 
     CC 
     CC 
     CC 
     CC 
     CC 
     CC 
     CC 
     CC 
     CC 
     CC 
     CC 
     CC 
     CC 
     CC 
     CC 
     CC 
     CC 
     CC 
     CC 
     CC 
     CC 
     CC 
     CC 
     CC 
     CC 
     CC 
     CC 
     CC 
     CC 
     CC 
     CC 
     CC 
     CC 
     CC 
     CC 
     CC 
     CC 
     CC 
     CC 
     CC 
     CC 
     CC 
     CC 
     CC 
     CC 
     CC 
     CC 
     CC 
     CC 
     CC 
     CC 
     CC 
     CC 
     CC 
     CC 
     CC 
     CC 
     CC 
     CC 
     CC 
     CC 
     CC 
     CC 
     CC 
     CC 
     CC 
     CC 
     CC 
     CC 
     CC 
     CC 
     CC 
     CC 
     CC 
     CC 
     CC 
     CC 
     CC 
     CC 
     CC 
     CC 
     CC 
     CC 
     CC 
     CC 
     CC 
     CC 
     CC 
     CC 
     CC 
     CC 
     CC 
     CC 
     CC 
     CC 
     CC 
     CC 
     CC 
     CC 
     CC 
     CC 
     CC 
     CC 
     CC 
     CC 
     CC 
     CC 
     CC 
     CC 
     CC 
     CC 
     CC 
     CC 
     CC 
     CC 
     CC 
     CC 
     CC 
     CC 
     CC 
     CC 
     CC 
     CC 
     CC 
     CC 
     CC 
     CC 
     CC 
     CC 
     CC 
     CC 
     CC 
     CC 
     CC 
     CC 
     CC 
     CC 
     CC 
     CC 
     CC 
     CC 
     CC 
     CC 
     CC 
     CC 
     CC 
     CC 
     CC 
     CC 
     CC 
     CC 
     CC 
     CC 
     CC 
     CC 
     CC 
     CC 
     CC 
     CC 
     CC 
     CC 
     CC 
     CC 
     CC 
     CC 
     CC 
     CC 
     CC 
     CC 
     CC 
     CC 
     CC 
     CC 
     CC 
     CC 
     CC 
     CC 
     CC 
     CC 
     CC 
     CC 
     CC 
     CC 
     CC 
     CC 
     CC 
     CC 
     CC 
     CC 
     CC 
     CC 
     CC 
     CC 
     CC 
     CC 
     CC 
     CC 
     CC 
     CC 
     CC 
     CC 
     CC 
     CC 
     CC 
     CC 
     CC 
     CC 
     CC 
     CC 
     CC 
     CC 
     CC 
     CC 
     CC 
     CC 
     CC 
     CC 
     CC 
     CC 
     CC 
     CC 
     CC 
     CC 
     CC 
     CC 
     CC 
     CC 
     CC 
     CC 
     CC 
     CC 
     CC 
     CC 
     CC 
     CC 
     CC 
     CC 
     CC 
     CC 
     CC 
     CC 
     CC 
     CC 
     CC 
     CC 
     CC 
     CC 
     CC 
     CC 
     CC 
     CC 
     CC 
     CC 
     CC 
     CC 
     CC 
     CC 
     CC 
     CC 
     CC 
     CC 
     CC 
     CC 
     CC 
     CC 
     CC 
     CC 
     CC 
     CC 
     CC 
     CC 
     CC 
     CC 
     CC 
     CC 
     CC 
     CC 
     CC 
     CC 
     CC 
     CC 
     CC 
     CC 
     CC 
     CC 
     CC 
     CC 
     CC 
     CC 
     CC 
     CC 
     CC 
     CC 
     CC 
     CC 
     CC 
     CC 
     CC 
     CC 
     CC 
     CC 
     CC 
     CC 
     CC 
     CC 
     CC 
     CC 
     CC 
     CC 
     CC 
     CC 
     CC 
     UC 
     CC 
     CC 
     CC 
     CC 
     CC 
     CC 
     CC 
     CC 
     CC 
     CC 
     CC 
     CC 
     CC 
     CC 
     CC 
     CC 
     CC 
     CC 
     CC 
     CC 
     CC 
     CC 
     CC 
     CC 
     CC 
     CC 
     CC 
     CC 
     CC 
     CC 
     CC 
     CC 
     CC 
     CC 
     CC 
     CC 
     CC 
     CC 
     CC 
     CC 
     CC 
     CC 
     CC 
     CC 
     CC 
     CC 
     CC 
     CC 
     CC 
     CC 
     CC 
     CC 
     CC 
     CC 
     CC 
     CC 
     CC 
     CC 
     CC 
     CC 
     CC 
     CC 
     CC 
     CC 
     CC 
     CC 
     CC 
     CC 
     CC 
     CC 
     CC 
     CC 
     CC 
     CC 
     CC 
     CC 
     CC 
     CC 
     CC 
     CC 
     CC 
     CC 
     CC 
     CC 
     CC 
     CC 
     CC 
     CC 
     CC 
     CC 
     CC 
     CC 
     CC 
     CC 
     CC 
     CC 
     CC 
     CC 
     CC 
     CC 
     CC 
     CC 
     CC 
     CC 
     CC 
     CC 
     CC 
     CC 
     CC 
     CC 
     CC 
     CC 
     CC 
     CC 
     CC 
     CC 
     CC 
     CC 
     CC 
     CC 
     CC 
     CC 
     CC 
     CC 
     CC 
     CC 
     CC 
     CC 
     CC 
     CC 
     CC 
     CC 
     CC 
     CC 
     CC 
     CC 
     CC 
     CC 
     CC 
     CC 
     CC 
     CC 
     CC 
     CC 
     CC 
     CC 
     CC 
     CC 
     CC 
     CC 
     CC 
     CC 
     CC 
     CC 
     CC 
     CC 
     CC 
     CC 
     CC 
     CC 
     CC 
     CC 
     CC 
     CC 
     CC 
     CC 
     CC 
     CC 
     CC 
     CC 
     CC 
     CC 
     CC 
     CC 
     CC 
     CC 
     CC 
     CC 
     CC 
     CC 
     CC 
     CC 
     CC 
     CC 
     CC 
     CC 
     CC 
     CC 
     CC 
     CC 
     CC 
     CC 
     CC 
     CC 
     CC 
     CC 
     CC 
     CC 
     CC 
     CC 
     CC 
     CC 
     CC 
     CC 
     CC 
     CC 
     CC 
     CC 
     CC 
     CC 
     CC 
     CC 
     CC 
     CC 
     CC 
     CC 
     CC 
     CC 
     CC 
     CC 
     CC 
     CC 
     CC 
     CC 
     CC 
     CC 
     CC 
     CC 
     CC 
     CC 
     CC 
     CC 
     CC 
     CC 
     CC 
     CC 
     CC 
     CC 
     CC 
     CC 
     CC 
     CC 
     CC 
     CC 
     CC 
     CC 
     CC 
     CC 
     CC 
     CC 
     CC 
     CC 
     CC 
     CC 
     CC 
     CC 
     CC 
     CC 
     CC 
     CC 
     CC 
     CC 
     CC 
     CC 
     CC 
     CC 
     CC 
     CC 
     CC 
     CC 
     CC 
     CC 
     CC 
     CC 
     CC 
     CC 
     CC 
     CC 
     CC 
     CC 
     CC 
     CC 
     CC 
     CC 
     CC 
     CC 
     CC 
     CC 
     CC 
     CC 
     CC 
     CC 
     CC 
     CC 
     CC 
     CC 
     CC 
     CC 
     CC 
     CC 
     CC 
     CC 
     CC 
     CC 
     CC 
     CC 
     CC 
     CC 
     CC 
     CC 
     CC 
     CC 
     CC 
     CC 
     CC 
     CC 
     CC 
     CC 
     CC 
     CC 
     CC 
     CC 
     CC 
     CC 
     CC 
     CC 
     CC 
     CC 
     CC 
     CC 
     CC 
     CC 
     CC 
     CC 
     CC 
     CC 
     CC 
     CC 
     CC 
     CC 
     CC 
     CC 
     CC 
     CC 
     CC 
     CC 
     CC 
     CC 
     CC 
     CC 
     CC 
     CC 
     CC 
     CC 
     CC 
     CC 
     CC 
     CC 
     CC 
     CC 
     CC 
     CC 
     CC 
     CC 
     CC 
     CC 
     CC 
     CC 
     CC 
     CC 
     CC 
     CC 
     CC 
     CC 
     CC 
     CC 
     CC 
     ADK 
     CC 
     CC 
     CC 
     CC 
     CC 
     CC 
     ADK 
     CC 
     CC 
     CC 
     CC 
     CC 
     CC 
     CC 
     UC 
     CC 
     CC 
     CC 
     CC 
     CC 
     CC 
     CC 
     CC 
     CC 
     CC 
     CC 
     CC 
     CC 
     CC 
     CC 
     CC 
     CC 
     CC 
     CC 
     CC 
     CC 
     CC 
     CC 
     CC 
     CC 
     CC 
     CC 
     CC 
     CC 
     CC 
     CC 
     CC 
     CC 
     CC 
     CC 
     CC 
     CC 
     CC 
     CC 
     CC 
     CC 
     CC 
     CC 
     CC 
     CC 
     CC 
     CC 
     CC 
     CC 
     CC 
     CC 
     CC 
     CC 
     CC 
     CC 
     CC 
     CC 
     CC 
     ADK 
     CC 
     CC 
     CC 
     CC 
     CC 
     CC 
     CC 
     CC 
     CC 
     CC 
     CC 
     CC 
     CC 
     CC 
     CC 
     CC 
     CC 
     CC 
     CC 
     CC 
     CC 
     CC 
     CC 
     CC 
     CC 
     CC 
     CC 
     CC 
     CC 
     CC 
     CC 
     CC 
     CC 
     CC 
     CC 
     CC 
     ADK 
     CC 
     CC 
     CC 
     CC 
     CC 
     CC 
     CC 
     CC 
     CC 
     CC 
     CC 
     CC 
     CC 
     CC 
     CC 
     CC 
     CC 
     CC 
     CC 
     CC 
     CC 
     CC 
     CC 
     CC 
     CC 
     CC 
     CC 
     CC 
     CC 
     CC 
     CC 
     CC 
     CC 
     CC 
     CC 
     CC 
     CC 
     CC 
     CC 
     CC 
     CC 
     CC 
     CC 
     CC 
     CC 
     CC 
     CC 
     CC 
     CC 
     CC 
     CC 
     CC 
     CC 
     CC 
     CC 
     CC 
     CC 
     CC 
     CC 
     CC 
     CC 
     CC 
     CC 
     CC 
     CC 
     CC 
     CC 
     CC 
     CC 
     CC 
     CC 
     CC 
     CC 
     CC 
     CC 
     CC 
     CC 
     UC 
     UC 
     UC 
     UC 
     UC 
     UC 
     UC 
     UC 
     UC 
     UC 
     UC 
     UC 
     UC 
     UC 
     UC 
     UC 
     CC 
     UC 
     UC 
     UC 
     UC 
     UC 
     UC 
     UC 
     UC 
     UC 
     UC 
     UC 
     UC 
     UC 
     UC 
     UC 
     UC 
     UC 
     UC 
     UC 
     UC 
     UC 
     UC 
     UC 
     UC 
     UC 
     UC 
     UC 
     UC 
     UC 
     UC 
     UC 
     UC 
     UC 
     UC 
     UC 
     UC 
     UC 
     UC 
     CC 
     UC 
     UC 
     UC 
     UC 
     UC 
     UC 
     UC 
     UC 
     UC 
     UC 
     UC 
     UC 
     UC 
     UC 
     CC 
     UC 
     UC 
     UC 
     UC 
     UC 
     UC 
     UC 
     UC 
     UC 
     UC 
     UC 
     UC 
     UC 
     UC 
     UC 
     UC 
     UC 
     UC 
     UC 
     UC 
     UC 
     UC 
     UC 
     UC 
     UC 
     UC 
     UC 
     UC 
     UC 
     UC 
     UC 
     UC 
     UC 
     UC 
     UC 
     UC 
     UC 
     UC 
     UC 
     UC 
     UC 
     UC 
     UC 
     UC 
     UC 
     UC 
     UC 
     UC 
     UC 
     UC 
     UC 
     UC 
     UC 
     UC 
     UC 
     UC 
     UC 
     UC 
     UC 
     UC 
     UC 
     UC 
     UC 
     UC 
     UC 
     UC 
     UC 
     UC 
     UC 
     UC 
     UC 
     UC 
     UC 
     UC 
     UC 
     UC 
     UC 
     UC 
     UC 
     UC 
     UC 
     UC 
     UC 
     UC 
     UC 
     UC 
     UC 
     UC 
     UC 
     UC 
     UC 
     UC 
     UC 
     UC 
     UC 
     UC 
     UC 
     UC 
     UC 
     UC 
     UC 
     UC 
     UC 
     UC 
     UC 
     CC 
     UC 
     UC 
     UC 
     UC 
     UC 
     UC 
     UC 
     UC 
     UC 
     UC 
     UC 
     UC 
     UC 
     UC 
     UC 
     UC 
     UC 
     UC 
     UC 
     UC 
     UC 
     UC 
     UC 
     UC 
     CC 
     UC 
     UC 
     UC 
     UC 
     UC 
     UC 
     UC 
     UC 
     UC 
     UC 
     UC 
     UC 
     UC 
     UC 
     UC 
     UC 
     UC 
     UC 
     UC 
     UC 
     UC 
     UC 
     UC 
     UC 
     UC 
     UC 
     UC 
     UC 
     UC 
     UC 
     UC 
     UC 
     UC 
     UC 
     UC 
     UC 
     UC 
     CC 
     UC 
     UC 
     UC 
     UC 
     UC 
     UC 
     UC 
     UC 
     UC 
     UC 
     UC 
     UC 
     UC 
     UC 
     UC 
     UC 
     UC 
     UC 
     UC 
     UC 
     UC 
     UC 
     UC 
     UC 
     UC 
     UC 
     UC 
     UC 
     UC 
     UC 
     UC 
     UC 
     UC 
     UC 
     UC 
     UC 
     UC 
     UC 
     UC 
     UC 
     UC 
     UC 
     UC 
     UC 
     UC 
     UC 
     UC 
     UC 
     UC 
     UC 
     UC 
     UC 
     UC 
     UC 
     UC 
     UC 
     UC 
     UC 
     UC 
     UC 
     UC 
     UC 
     UC 
     UC 
     UC 
     UC 
     UC 
     UC 
     UC 
     UC 
     UC 
     UC 
     UC 
     UC 
     UC 
     UC 
     UC 
     UC 
     UC 
     UC 
     UC 
     UC 
     UC 
     UC 
     UC 
     UC 
     UC 
     CC 
     UC 
     UC 
     UC 
     UC 
     UC 
     UC 
     UC 
     UC 
     CC 
     UC 
     UC 
     UC 
     UC 
     UC 
     UC 
     UC 
     UC 
     UC 
     UC 
     UC 
     UC 
     UC 
     UC 
     UC 
     UC 
     ADK 
     UC 
     UC 
     UC 
     UC 
     UC 
     UC 
     UC 
     UC 
     UC 
     UC 
     UC 
     UC 
     UC 
     UC 
     UC 
     UC 
     UC 
     UC 
     UC 
     UC 
     UC 
     UC 
     UC 
     UC 
     UC 
     UC 
     UC 
     UC 
     UC 
     UC 
     UC 
     UC 
     UC 
     UC 
     UC 
     UC 
     UC 
     UC 
     UC 
     UC 
     UC 
     UC 
     UC 
     UC 
     UC 
     UC 
     CC 
     UC 
     UC 
     UC 
     UC 
     UC 
     UC 
     UC 
     UC 
     UC 
     UC 
     UC 
     UC 
     UC 
     UC 
     UC 
     UC 
     UC 
     UC 
     UC 
     UC 
     UC 
     UC 
     UC 
     UC 
     UC 
     UC 
     UC 
     UC 
     UC 
     UC 
     UC 
     UC 
     UC 
     UC 
     UC 
     UC 
     UC 
     UC 
     UC 
     UC 
     UC 
     UC 
     UC 
     UC 
     UC 
     UC 
     UC 
     UC 
     UC 
     UC 
     UC 
     UC 
     UC 
     UC 
     UC 
     UC 
     UC 
     UC 
     UC 
     UC 
     CC 
     UC 
     UC 
     UC 
     UC 
     UC 
     UC 
     UC 
     UC 
     UC 
     UC 
     UC 
     UC 
     UC 
     UC 
     CC 
     UC 
     UC 
     UC 
     UC 
     UC 
     UC 
     UC 
     UC 
     UC 
     UC 
     UC 
     UC 
     UC 
     UC 
     UC 
     UC 
     UC 
     UC 
     UC 
     UC 
     UC 
     UC 
     UC 
     UC 
     UC 
     UC 
     CC 
     UC 
     UC 
     UC 
     UC 
     UC 
     UC 
     UC 
     UC 
     UC 
     UC 
     UC 
     UC 
     UC 
     UC 
     UC 
     UC 
     UC 
     UC 
     UC 
     UC 
     UC 
     UC 
     UC 
     UC 
     UC 
     UC 
     CC 
     CC 
     UC 
     UC 
     UC 
     UC 
     UC 
     UC 
     UC 
     UC 
     UC 
     UC 
     UC 
     CC 
     UC 
     UC 
     UC 
     UC 
     UC 
     UC 
     UC 
     UC 
     UC 
     UC 
     UC 
     UC 
     UC 
     UC 
     UC 
     UC 
     UC 
     UC 
     UC 
     UC 
     UC 
     UC 
     UC 
     UC 
     UC 
     UC 
     UC 
     UC 
     UC 
     UC 
     UC 
     UC 
     UC 
     UC 
     UC 
     UC 
     UC 
     UC 
     UC 
     UC 
     UC 
     UC 
     UC 
     UC 
     UC 
     UC 
     UC 
     UC 
     UC 
     UC 
     UC 
     UC 
     UC 
     CC 
     UC 
     UC 
     UC 
     UC 
     UC 
     UC 
     UC 
     UC 
     UC 
     UC 
     UC 
     UC 
     UC 
     UC 
     UC 
     UC 
     UC 
     UC 
     UC 
     UC 
     UC 
     UC 
     UC 
     UC 
     UC 
     UC 
     UC 
     UC 
     UC 
     UC 
     UC 
     UC 
     UC 
     UC 
     UC 
     UC 
     UC 
     UC 
     UC 
     UC 
     UC 
     UC 
     UC 
     UC 
     UC 
     UC 
     UC 
     UC 
     UC 
     UC 
     UC 
     UC 
     CC 
     UC 
     UC 
     UC 
     UC 
     UC 
     UC 
     UC 
     UC 
     UC 
     UC 
     UC 
     UC 
     UC 
     UC 
     UC 
     UC 
     UC 
     UC 
     UC 
     UC 
     UC 
     UC 
     UC 
     UC 
     UC 
     UC 
     UC 
     UC 
     UC 
     UC 
     UC 
     UC 
     UC 
     UC 
     UC 
     UC 
     UC 
     UC 
     UC 
     UC 
     UC 
     UC 
     UC 
     UC 
     UC 
     UC 
     UC 
     UC 
     UC 
     UC 
     UC 
     UC 
     UC 
     UC 
     UC 
     CC 
     UC 
     UC 
     UC 
     UC 
     UC 
     UC 
     UC 
     UC 
     UC 
     UC 
     UC 
     UC 
     UC 
     UC 
     UC 
     UC 
     UC 
     UC 
     UC 
     UC 
     UC 
     UC 
     UC 
     UC 
     UC 
     UC 
     UC 
     UC 
     UC 
     UC 
     UC 
     UC 
     UC 
     CC 
     UC 
     UC 
     UC 
     UC 
     UC 
     UC 
     UC 
     UC 
     UC 
     UC 
     UC 
     UC 
     UC 
     UC 
     UC 
     UC 
     UC 
     UC 
     UC 
     UC 
     UC 
     UC 
     UC 
     UC 
     UC 
     UC 
     UC 
     UC 
     UC 
     UC 
     UC 
     UC 
     UC 
     UC 
     UC 
     UC 
     UC 
     UC 
     UC 
     UC 
     UC 
     UC 
     UC 
     UC 
     CC 
     UC 
     UC 
     UC 
     UC 
     UC 
     UC 
     UC 
     UC 
     UC 
     UC 
     UC 
     UC 
     UC 
     UC 
     UC 
     UC 
     UC 
     UC 
     UC 
     UC 
     UC 
     UC 
     UC 
     UC 
     UC 
     UC 
     CC 
     UC 
     UC 
     UC 
     UC 
     UC 
     UC 
     UC 
     UC 
     UC 
     UC 
     UC 
     UC 
     UC 
     UC 
     UC 
     UC 
     CC 
     CC 
     UC 
     UC 
     UC 
     UC 
     UC 
     UC 
     UC 
     UC 
     UC 
     UC 
     UC 
     UC 
     UC 
     UC 
     UC 
     UC 
     UC 
     UC 
     UC 
     UC 
     UC 
     UC 
     UC 
     UC 
     UC 
     UC 
     UC 
     UC 
     UC 
     UC 
     UC 
     UC 
     UC 
     UC 
     UC 
     CC 
     UC 
     CC 
     UC 
     UC 
     UC 
     UC 
     UC 
     UC 
     UC 
     UC 
     UC 
     CC 
     UC 
     UC 
     UC 
     UC 
     UC 
     UC 
     UC 
     UC 
     UC 
     UC 
     UC 
     UC 
     UC 
     UC 
     UC 
     UC 
     UC 
     UC 
     UC 
     UC 
     UC 
     UC 
     UC 
     UC 
     UC 
     UC 
     UC 
     UC 
     UC 
     UC 
     UC 
     UC 
     UC 
     UC 
     UC 
     UC 
     UC 
     UC 
     UC 
     UC 
     UC 
     UC 
     UC 
     UC 
     UC 
     UC 
     UC 
     UC 
     UC 
     UC 
     UC 
     UC 
     UC 
     UC 
     UC 
     UC 
     UC 
     UC 
     UC 
     UC 
     UC 
     UC 
     UC 
     UC 
     UC 
     UC 
     UC 
     UC 
     UC 
     UC 
     UC 
     UC 
     UC 
     UC 
     UC 
     UC 
     UC 
     ADK 
     UC 
     UC 
     UC 
     UC 
     UC 
     UC 
     UC 
     UC 
     UC 
     UC 
     UC 
     UC 
     UC 
     UC 
     UC 
     UC 
     UC 
     UC 
     UC 
     UC 
     UC 
     UC 
     UC 
     UC 
     UC 
     UC 
     UC 
     UC 
     UC 
     UC 
     UC 
     UC 
     UC 
     UC 
     UC 
     UC 
     UC 
     UC 
     UC 
     UC 
     UC 
     UC 
     UC 
     UC 
     UC 
     UC 
     UC 
     UC 
     UC 
     UC 
     UC 
     UC 
     UC 
     UC 
     UC 
     UC 
     UC 
     UC 
     UC 
     UC 
     UC 
     UC 
     UC 
     UC 
     UC 
     UC 
     UC 
     UC 
     UC 
     UC 
     CC 
     UC 
     UC 
     UC 
     UC 
     UC 
     UC 
     UC 
     UC 
     UC 
     UC 
     UC 
     UC 
     UC 
     UC 
     UC 
     UC 
     UC 
     UC 
     UC 
     UC 
     UC 
     UC 
     UC 
     UC 
     UC 
     UC 
     UC 
     UC 
     UC 
     UC 
     UC 
     UC 
     UC 
     UC 
     UC 
     UC 
     UC 
     UC 
     UC 
     CC 
     UC 
     UC 
     UC 
     UC 
     UC 
     UC 
     UC 
     UC 
     UC 
     UC 
     UC 
     CC 
     UC 
     UC 
     UC 
     CC 
     UC 
     UC 
     UC 
     UC 
     UC 
     UC 
     UC 
     UC 
     UC 
     UC 
     UC 
     UC 
     UC 
     UC 
     UC 
     UC 
     UC 
     UC 
     UC 
     UC 
     UC 
     UC 
     UC 
     UC 
     UC 
     UC 
     UC 
     UC 
     UC 
     UC 
     UC 
     UC 
     UC 
     UC 
     UC 
     UC 
     UC 
     UC 
     UC 
     UC 
     UC 
     CC 
     CC 
     UC 
     CC 
     UC 
     UC 
     UC 
     UC 
     UC 
     UC 
     UC 
     UC 
     UC 
     CC 
     UC 
     UC 
     UC 
     UC 
     UC 
     UC 
     UC 
     UC 
     UC 
     UC 
     UC 
     UC 
     UC 
     UC 
     UC 
     UC 
     UC 
     UC 
     UC 
     UC 
     UC 
     UC 
     UC 
     UC 
     UC 
     UC 
     UC 
     UC 
     UC 
     UC 
     UC 
     UC 
     UC 
     UC 
     UC 
     UC 
     UC 
     UC 
     UC 
     CC 
     UC 
     UC 
     UC 
     UC 
     UC 
     UC 
     UC 
     UC 
     CC 
     CC 
     UC 
     UC 
     UC 
     UC 
     UC 
     CC 
     UC 
     UC 
     CC 
     UC 
     CC 
     UC 
     UC 
     UC 
     UC 
     UC 
     UC 
     UC 
     UC 
     UC 
     UC 
     UC 
     UC 
     UC 
     UC 
     UC 
     UC 
     UC 
     UC 
     UC 
     UC 
     UC 
     UC 
     UC 
     UC 
     UC 
     UC 
     UC 
     UC 
     UC 
     UC 
     UC 
     UC 
     UC 
     UC 
     CC 
     UC 
     CC 
     UC 
     UC 
     UC 
     UC 
     UC 
     UC 
     UC 
     UC 
     UC 
     UC 
     UC 
     UC 
     UC 
     UC 
     UC 
     UC 
     UC 
     UC 
     UC 
     UC 
     UC 
     CC 
     UC 
     UC 
     UC 
     UC 
     UC 
     UC 
     UC 
     UC 
     UC 
     UC 
     UC 
     UC 
     UC 
     UC 
     UC 
     UC 
     UC 
     UC 
     UC 
     UC 
     UC 
     UC 
     UC 
     UC 
     UC 
     UC 
     UC 
     UC 
     UC 
     UC 
     UC 
     UC 
     UC 
     UC 
     UC 
     UC 
     UC 
     UC 
     UC 
     UC 
     UC 
     UC 
     UC 
     UC 
     UC 
     UC 
     UC 
     UC 
     UC 
     UC 
     UC 
     UC 
     UC 
     UC 
     UC 
     UC 
     UC 
     UC 
     UC 
     UC 
     UC 
     UC 
     UC 
     UC 
     UC 
     UC 
     UC 
     UC 
     UC 
     UC 
     UC 
     UC 
     UC 
     UC 
     UC 
     UC 
     UC 
     UC 
     UC 
     UC 
     CC 
     UC 
     UC 
     UC 
     UC 
     UC 
     UC 
     UC 
     UC 
     UC 
     UC 
     UC 
     UC 
     UC 
     UC 
     UC 
     UC 
     UC 
     UC 
     UC 
     UC 
     UC 
     UC 
     UC 
     UC 
     UC 
     UC 
     UC 
     UC 
     UC 
     UC 
     UC 
     UC 
     UC 
     UC 
     UC 
     UC 
     UC 
     UC 
     UC 
     UC 
     UC 
     UC 
     UC 
     UC 
     UC 
     UC 
     UC 
     UC 
     UC 
     UC 
     UC 
     UC 
     UC 
     UC 
     UC 
     UC 
     UC 
     UC 
     UC 
     UC 
     UC 
     UC 
     UC 
     UC 
     UC 
     UC 
     UC 
     UC 
     UC 
     UC 
     UC 
     UC 
     UC 
     UC 
     UC 
     UC 
     UC 
     UC 
     UC 
     UC 
     UC 
     UC 
     UC 
     UC 
     UC 
     UC 
     UC 
     UC 
     UC 
     UC 
     UC 
     UC 
     UC 
     UC 
     UC 
     UC 
     UC 
     UC 
     UC 
     UC 
     UC 
     UC 
     UC 
     UC 
     UC 
     UC 
     UC 
     UC 
     UC 
     UC 
     UC 
     UC 
     UC 
     UC 
     UC 
     UC 
     UC 
     UC 
     UC 
     UC 
     UC 
     UC 
     UC 
     UC 
     UC 
     UC 
     UC 
     UC 
     UC 
     UC 
     UC 
     UC 
     UC 
     UC 
     UC 
     UC 
     UC 
     UC 
     UC 
     UC 
     UC 
     UC 
     UC 
     UC 
     UC 
     UC 
     UC 
     UC 
     UC 
     UC 
     UC 
     UC 
     UC 
     UC 
     UC 
     UC 
     UC 
     UC 
     UC 
     UC 
     UC 
     UC 
     UC 
     UC 
     UC 
     UC 
     UC 
     UC 
     UC 
     UC 
     UC 
     UC 
     UC 
     UC 
     UC 
     UC 
     UC 
     UC 
     UC 
     UC 
     UC 
     UC 
     UC 
     UC 
     UC 
     UC 
     UC 
     UC 
     UC 
     UC 
     UC 
     UC 
     UC 
     UC 
     UC 
     UC 
     UC 
     UC 
     UC 
     CC 
     UC 
     UC 
     UC 
     UC 
     UC 
     UC 
     UC 
     UC 
     UC 
     UC 
     UC 
     UC 
     UC 
     UC 
     UC 
     UC 
     UC 
     UC 
     UC 
     UC 
     UC 
     UC 
     UC 
     UC 
     UC 
     UC 
     UC 
     UC 
     UC 
     UC 
     UC 
     UC 
     UC 
     UC 
     UC 
     UC 
     UC 
     UC 
     UC 
     UC 
     UC 
     UC 
     UC 
     UC 
     UC 
     UC 
     UC 
     UC 
     UC 
     UC 
     UC 
     UC 
     UC 
     UC 
     UC 
     UC 
     UC 
     UC 
     UC 
     UC 
     UC 
     UC 
     UC 
     UC 
     UC 
     UC 
     UC 
     UC 
     UC 
     UC 
     UC 
     UC 
     UC 
     UC 
     UC 
     UC 
     UC 
     UC 
     UC 
     UC 
     UC 
     UC 
     UC 
     UC 
     UC 
     UC 
     UC 
     UC 
     UC 
     UC 
     UC 
     UC 
     UC 
     UC 
     UC 
     UC 
     UC 
     CC 
     CC 
     UC 
     UC 
     UC 
     UC 
     UC 
     UC 
     UC 
     UC 
     UC 
     UC 
     UC 
     UC 
     UC 
     UC 
     UC 
     UC 
     UC 
     UC 
     UC 
     UC 
     UC 
     UC 
     UC 
     UC 
     UC 
     UC 
     UC 
     UC 
     UC 
     UC 
     UC 
     UC 
     UC 
     UC 
     UC 
     UC 
     UC 
     UC 
     UC 
     UC 
     UC 
     UC 
     UC 
     UC 
     UC 
     UC 
     UC 
     UC 
     UC 
     UC 
     CC 
     UC 
     UC 
     UC 
     UC 
     UC 
     UC 
     UC 
     UC 
     UC 
     UC 
     UC 
     UC 
     UC 
     UC 
     UC 
     UC 
     UC 
     UC 
     UC 
     UC 
     UC 
     UC 
     UC 
     UC 
     UC 
     UC 
     UC 
     UC 
     UC 
     UC 
     UC 
     UC 
     UC 
     UC 
     UC 
     UC 
     UC 
     UC 
     UC 
     UC 
     UC 
     UC 
     UC 
     UC 
     UC 
     UC 
     CC 
     UC 
     UC 
     UC 
     UC 
     UC 
     UC 
     UC 
     UC 
     UC 
     UC 
     UC 
     UC 
     UC 
     UC 
     UC 
     UC 
     UC 
     UC 
     UC 
     UC 
     UC 
     UC 
     UC 
     UC 
     UC 
     UC 
     UC 
     UC 
     UC 
     UC 
     UC 
     UC 
     UC 
     UC 
     UC 
     UC 
     UC 
     UC 
     UC 
     UC 
     UC 
     UC 
     UC 
     UC 
     UC 
     UC 
     UC 
     UC 
     UC 
     UC 
     UC 
     UC 
     UC 
     UC 
     UC 
     UC 
     UC 
     UC 
     UC 
     UC 
     UC 
     UC 
     UC 
     UC 
     UC 
     UC 
     UC 
     UC 
     UC 
     UC 
     UC 
     UC 
     UC 
     UC 
     UC 
     UC 
     UC 
     CC 
     UC 
     UC 
     UC 
     UC 
     UC 
     UC 
     UC 
     UC 
     UC 
     UC 
     UC 
     UC 
     UC 
     UC 
     UC 
     UC 
     UC 
     CC 
     UC 
     UC 
     UC 
     CC 
     UC 
     UC 
     UC 
     UC 
     UC 
     UC 
     UC 
     UC 
     UC 
     UC 
     UC 
     UC 
     UC 
     UC 
     UC 
     UC 
     UC 
     UC 
     UC 

>> 


accuracy =

    0.9900

>> 

    1.0000    0.0000    0.0000
    0.9998    0.0000    0.0002
    1.0000    0.0000    0.0000
    1.0000    0.0000    0.0000
    1.0000    0.0000    0.0000
    0.9994    0.0000    0.0006
    1.0000    0.0000    0.0000
    1.0000    0.0000    0.0000
    1.0000    0.0000    0.0000
    0.9995    0.0000    0.0004
    1.0000    0.0000    0.0000
    1.0000    0.0000    0.0000
    0.9991    0.0000    0.0009
    1.0000    0.0000    0.0000
    0.9920    0.0002    0.0078
    0.9952    0.0010    0.0038
    0.9996    0.0000    0.0004
    0.9999    0.0000    0.0001
    0.9999    0.0000    0.0001
    0.9997    0.0000    0.0003
    1.0000    0.0000    0.0000
    0.9537    0.0203    0.0260
    1.0000    0.0000    0.0000
    1.0000    0.0000    0.0000
    1.0000    0.0000    0.0000
    0.9789    0.0001    0.0210
    0.9854    0.0007    0.0139
    1.0000    0.0000    0.0000
    1.0000    0.0000    0.0000
    1.0000    0.0000    0.0000
    1.0000    0.0000    0.0000
    0.9999    0.0000    0.0001
    1.0000    0.0000    0.0000
    1.0000    0.0000    0.0000
    1.0000    0.0000    0.0000
    1.0000    0.0000    0.0000
    0.9998    0.0001    0.0001
    0.9999    0.0000    0.0001
    0.9414    0.0007    0.0578
    1.0000    0.0000    0.0000
    1.0000    0.0000    0.0000
    1.0000    0.0000    0.0000
    1.0000    0.0000    0.0000
    0.9990    0.0001    0.0009
    0.9996    0.0000    0.0004
    1.0000    0.0000    0.0000
    1.0000    0.0000    0.0000
    0.9999    0.0000    0.0001
    0.9995    0.0000    0.0005
    1.0000    0.0000    0.0000
    0.9945    0.0000    0.0055
    1.0000    0.0000    0.0000
    1.0000    0.0000    0.0000
    1.0000    0.0000    0.0000
    0.9999    0.0000    0.0001
    1.0000    0.0000    0.0000
    1.0000    0.0000    0.0000
    1.0000    0.0000    0.0000
    1.0000    0.0000    0.0000
    0.9609    0.0387    0.0004
    0.9989    0.0000    0.0011
    1.0000    0.0000    0.0000
    1.0000    0.0000    0.0000
    1.0000    0.0000    0.0000
    1.0000    0.0000    0.0000
    0.9192    0.0042    0.0766
    1.0000    0.0000    0.0000
    0.9998    0.0000    0.0002
    0.9998    0.0001    0.0000
    0.9969    0.0003    0.0028
    1.0000    0.0000    0.0000
    0.9971    0.0002    0.0027
    1.0000    0.0000    0.0000
    1.0000    0.0000    0.0000
    0.9999    0.0000    0.0001
    1.0000    0.0000    0.0000
    1.0000    0.0000    0.0000
    0.9995    0.0004    0.0001
    1.0000    0.0000    0.0000
    1.0000    0.0000    0.0000
    0.9999    0.0000    0.0001
    1.0000    0.0000    0.0000
    0.9999    0.0001    0.0000
    0.9992    0.0000    0.0008
    0.9994    0.0002    0.0004
    1.0000    0.0000    0.0000
    1.0000    0.0000    0.0000
    0.9999    0.0001    0.0000
    0.9981    0.0001    0.0017
    0.9998    0.0001    0.0001
    1.0000    0.0000    0.0000
    0.9994    0.0000    0.0006
    0.9998    0.0000    0.0001
    0.9999    0.0000    0.0001
    1.0000    0.0000    0.0000
    1.0000    0.0000    0.0000
    0.8474    0.0037    0.1489
    1.0000    0.0000    0.0000
    1.0000    0.0000    0.0000
    0.9997    0.0000    0.0003
    0.9995    0.0000    0.0005
    0.9999    0.0000    0.0000
    0.9984    0.0001    0.0015
    0.9996    0.0001    0.0003
    0.9999    0.0001    0.0000
    0.9894    0.0106    0.0000
    0.9965    0.0030    0.0005
    0.9969    0.0020    0.0011
    1.0000    0.0000    0.0000
    0.9979    0.0001    0.0020
    0.9999    0.0000    0.0000
    0.9999    0.0000    0.0001
    0.9847    0.0093    0.0060
    0.9998    0.0000    0.0002
    1.0000    0.0000    0.0000
    0.9948    0.0022    0.0030
    1.0000    0.0000    0.0000
    0.1863    0.7824    0.0313
    0.9990    0.0000    0.0010
    1.0000    0.0000    0.0000
    1.0000    0.0000    0.0000
    1.0000    0.0000    0.0000
    0.9998    0.0000    0.0002
    0.9842    0.0000    0.0158
    0.9997    0.0000    0.0003
    0.9999    0.0001    0.0000
    1.0000    0.0000    0.0000
    0.9943    0.0003    0.0055
    0.9998    0.0000    0.0001
    0.9999    0.0000    0.0001
    1.0000    0.0000    0.0000
    1.0000    0.0000    0.0000
    0.9993    0.0000    0.0007
    0.6819    0.0001    0.3181
    0.9755    0.0000    0.0245
    0.9996    0.0004    0.0000
    0.9957    0.0039    0.0004
    1.0000    0.0000    0.0000
    0.9992    0.0000    0.0007
    0.9959    0.0010    0.0031
    0.9655    0.0054    0.0292
    0.9565    0.0012    0.0422
    1.0000    0.0000    0.0000
    0.9952    0.0048    0.0000
    0.9997    0.0001    0.0002
    1.0000    0.0000    0.0000
    0.9996    0.0000    0.0004
    0.9973    0.0026    0.0001
    0.9994    0.0002    0.0004
    1.0000    0.0000    0.0000
    0.8852    0.0019    0.1129
    0.9909    0.0030    0.0061
    1.0000    0.0000    0.0000
    0.9869    0.0002    0.0129
    0.0216    0.0009    0.9774
    1.0000    0.0000    0.0000
    1.0000    0.0000    0.0000
    0.1346    0.0086    0.8568
    1.0000    0.0000    0.0000
    0.9986    0.0000    0.0013
    0.9999    0.0000    0.0000
    1.0000    0.0000    0.0000
    0.9998    0.0000    0.0002
    1.0000    0.0000    0.0000
    1.0000    0.0000    0.0000
    1.0000    0.0000    0.0000
    0.9999    0.0000    0.0001
    0.9999    0.0000    0.0001
    0.9999    0.0000    0.0001
    1.0000    0.0000    0.0000
    0.9999    0.0000    0.0001
    1.0000    0.0000    0.0000
    1.0000    0.0000    0.0000
    1.0000    0.0000    0.0000
    1.0000    0.0000    0.0000
    0.9992    0.0000    0.0008
    0.9999    0.0000    0.0000
    1.0000    0.0000    0.0000
    1.0000    0.0000    0.0000
    1.0000    0.0000    0.0000
    1.0000    0.0000    0.0000
    1.0000    0.0000    0.0000
    0.9941    0.0017    0.0042
    0.9998    0.0001    0.0000
    1.0000    0.0000    0.0000
    1.0000    0.0000    0.0000
    0.9877    0.0010    0.0114
    0.9997    0.0002    0.0000
    1.0000    0.0000    0.0000
    1.0000    0.0000    0.0000
    0.9093    0.0157    0.0751
    0.9973    0.0001    0.0027
    1.0000    0.0000    0.0000
    0.9999    0.0001    0.0000
    1.0000    0.0000    0.0000
    0.9999    0.0000    0.0001
    0.9994    0.0003    0.0003
    1.0000    0.0000    0.0000
    1.0000    0.0000    0.0000
    0.9888    0.0111    0.0001
    0.9687    0.0309    0.0005
    1.0000    0.0000    0.0000
    0.9993    0.0005    0.0002
    0.9999    0.0001    0.0000
    0.9956    0.0000    0.0044
    0.9999    0.0000    0.0001
    0.9994    0.0005    0.0000
    0.9998    0.0002    0.0000
    1.0000    0.0000    0.0000
    0.9999    0.0001    0.0000
    1.0000    0.0000    0.0000
    1.0000    0.0000    0.0000
    0.9880    0.0114    0.0005
    1.0000    0.0000    0.0000
    0.9998    0.0000    0.0002
    0.9997    0.0001    0.0003
    0.9972    0.0004    0.0024
    0.9917    0.0082    0.0001
    0.9978    0.0022    0.0000
    1.0000    0.0000    0.0000
    1.0000    0.0000    0.0000
    1.0000    0.0000    0.0000
    1.0000    0.0000    0.0000
    1.0000    0.0000    0.0000
    0.9999    0.0000    0.0000
    0.9999    0.0000    0.0001
    0.9999    0.0000    0.0001
    0.9995    0.0000    0.0005
    0.9904    0.0000    0.0096
    1.0000    0.0000    0.0000
    0.9882    0.0004    0.0114
    1.0000    0.0000    0.0000
    1.0000    0.0000    0.0000
    1.0000    0.0000    0.0000
    0.9999    0.0001    0.0000
    0.9994    0.0000    0.0006
    0.9997    0.0000    0.0003
    0.7041    0.2599    0.0360
    0.9999    0.0001    0.0001
    1.0000    0.0000    0.0000
    1.0000    0.0000    0.0000
    0.9999    0.0000    0.0001
    0.9971    0.0000    0.0029
    0.9977    0.0004    0.0019
    0.9998    0.0001    0.0001
    0.9987    0.0012    0.0001
    0.9721    0.0279    0.0000
    0.9999    0.0000    0.0001
    1.0000    0.0000    0.0000
    0.9255    0.0008    0.0737
    0.9962    0.0004    0.0035
    0.9987    0.0001    0.0012
    1.0000    0.0000    0.0000
    1.0000    0.0000    0.0000
    1.0000    0.0000    0.0000
    1.0000    0.0000    0.0000
    1.0000    0.0000    0.0000
    1.0000    0.0000    0.0000
    1.0000    0.0000    0.0000
    1.0000    0.0000    0.0000
    0.9997    0.0002    0.0000
    1.0000    0.0000    0.0000
    1.0000    0.0000    0.0000
    1.0000    0.0000    0.0000
    1.0000    0.0000    0.0000
    1.0000    0.0000    0.0000
    1.0000    0.0000    0.0000
    0.9999    0.0000    0.0001
    0.9999    0.0000    0.0001
    1.0000    0.0000    0.0000
    1.0000    0.0000    0.0000
    0.9998    0.0000    0.0002
    1.0000    0.0000    0.0000
    1.0000    0.0000    0.0000
    1.0000    0.0000    0.0000
    0.9998    0.0000    0.0002
    1.0000    0.0000    0.0000
    0.9756    0.0006    0.0238
    1.0000    0.0000    0.0000
    0.9905    0.0009    0.0087
    1.0000    0.0000    0.0000
    1.0000    0.0000    0.0000
    1.0000    0.0000    0.0000
    1.0000    0.0000    0.0000
    1.0000    0.0000    0.0000
    1.0000    0.0000    0.0000
    1.0000    0.0000    0.0000
    1.0000    0.0000    0.0000
    1.0000    0.0000    0.0000
    0.9995    0.0000    0.0005
    1.0000    0.0000    0.0000
    0.9999    0.0000    0.0000
    1.0000    0.0000    0.0000
    1.0000    0.0000    0.0000
    0.9994    0.0000    0.0006
    0.9977    0.0017    0.0006
    0.9966    0.0004    0.0030
    0.9999    0.0000    0.0001
    0.9997    0.0000    0.0003
    0.9999    0.0000    0.0001
    1.0000    0.0000    0.0000
    1.0000    0.0000    0.0000
    1.0000    0.0000    0.0000
    1.0000    0.0000    0.0000
    1.0000    0.0000    0.0000
    1.0000    0.0000    0.0000
    0.9999    0.0000    0.0000
    1.0000    0.0000    0.0000
    1.0000    0.0000    0.0000
    1.0000    0.0000    0.0000
    1.0000    0.0000    0.0000
    1.0000    0.0000    0.0000
    1.0000    0.0000    0.0000
    1.0000    0.0000    0.0000
    0.9999    0.0000    0.0000
    1.0000    0.0000    0.0000
    0.9999    0.0000    0.0001
    1.0000    0.0000    0.0000
    1.0000    0.0000    0.0000
    1.0000    0.0000    0.0000
    1.0000    0.0000    0.0000
    1.0000    0.0000    0.0000
    1.0000    0.0000    0.0000
    1.0000    0.0000    0.0000
    1.0000    0.0000    0.0000
    1.0000    0.0000    0.0000
    0.9997    0.0000    0.0002
    1.0000    0.0000    0.0000
    1.0000    0.0000    0.0000
    1.0000    0.0000    0.0000
    1.0000    0.0000    0.0000
    1.0000    0.0000    0.0000
    0.9992    0.0000    0.0007
    1.0000    0.0000    0.0000
    1.0000    0.0000    0.0000
    1.0000    0.0000    0.0000
    1.0000    0.0000    0.0000
    0.9999    0.0000    0.0001
    1.0000    0.0000    0.0000
    1.0000    0.0000    0.0000
    1.0000    0.0000    0.0000
    1.0000    0.0000    0.0000
    1.0000    0.0000    0.0000
    1.0000    0.0000    0.0000
    1.0000    0.0000    0.0000
    0.9999    0.0000    0.0001
    1.0000    0.0000    0.0000
    1.0000    0.0000    0.0000
    0.9999    0.0000    0.0000
    1.0000    0.0000    0.0000
    1.0000    0.0000    0.0000
    1.0000    0.0000    0.0000
    1.0000    0.0000    0.0000
    1.0000    0.0000    0.0000
    1.0000    0.0000    0.0000
    1.0000    0.0000    0.0000
    1.0000    0.0000    0.0000
    1.0000    0.0000    0.0000
    1.0000    0.0000    0.0000
    1.0000    0.0000    0.0000
    1.0000    0.0000    0.0000
    1.0000    0.0000    0.0000
    0.9998    0.0000    0.0002
    0.9999    0.0000    0.0001
    1.0000    0.0000    0.0000
    1.0000    0.0000    0.0000
    1.0000    0.0000    0.0000
    0.9997    0.0001    0.0003
    1.0000    0.0000    0.0000
    1.0000    0.0000    0.0000
    1.0000    0.0000    0.0000
    1.0000    0.0000    0.0000
    1.0000    0.0000    0.0000
    1.0000    0.0000    0.0000
    1.0000    0.0000    0.0000
    1.0000    0.0000    0.0000
    1.0000    0.0000    0.0000
    1.0000    0.0000    0.0000
    1.0000    0.0000    0.0000
    1.0000    0.0000    0.0000
    1.0000    0.0000    0.0000
    1.0000    0.0000    0.0000
    1.0000    0.0000    0.0000
    0.9999    0.0001    0.0000
    1.0000    0.0000    0.0000
    0.9994    0.0001    0.0005
    0.9922    0.0034    0.0044
    0.9999    0.0000    0.0001
    0.9999    0.0000    0.0001
    1.0000    0.0000    0.0000
    1.0000    0.0000    0.0000
    0.9999    0.0000    0.0001
    1.0000    0.0000    0.0000
    1.0000    0.0000    0.0000
    1.0000    0.0000    0.0000
    1.0000    0.0000    0.0000
    1.0000    0.0000    0.0000
    1.0000    0.0000    0.0000
    0.9996    0.0001    0.0003
    0.9993    0.0001    0.0006
    1.0000    0.0000    0.0000
    1.0000    0.0000    0.0000
    1.0000    0.0000    0.0000
    1.0000    0.0000    0.0000
    0.9999    0.0000    0.0001
    1.0000    0.0000    0.0000
    0.9999    0.0000    0.0000
    1.0000    0.0000    0.0000
    1.0000    0.0000    0.0000
    1.0000    0.0000    0.0000
    1.0000    0.0000    0.0000
    1.0000    0.0000    0.0000
    1.0000    0.0000    0.0000
    1.0000    0.0000    0.0000
    1.0000    0.0000    0.0000
    1.0000    0.0000    0.0000
    1.0000    0.0000    0.0000
    1.0000    0.0000    0.0000
    1.0000    0.0000    0.0000
    1.0000    0.0000    0.0000
    1.0000    0.0000    0.0000
    1.0000    0.0000    0.0000
    0.9999    0.0000    0.0001
    0.9999    0.0000    0.0001
    1.0000    0.0000    0.0000
    1.0000    0.0000    0.0000
    1.0000    0.0000    0.0000
    1.0000    0.0000    0.0000
    1.0000    0.0000    0.0000
    1.0000    0.0000    0.0000
    0.9998    0.0000    0.0001
    0.9999    0.0001    0.0000
    1.0000    0.0000    0.0000
    0.9999    0.0000    0.0000
    1.0000    0.0000    0.0000
    0.9999    0.0000    0.0001
    1.0000    0.0000    0.0000
    1.0000    0.0000    0.0000
    0.9999    0.0000    0.0001
    1.0000    0.0000    0.0000
    1.0000    0.0000    0.0000
    1.0000    0.0000    0.0000
    1.0000    0.0000    0.0000
    1.0000    0.0000    0.0000
    1.0000    0.0000    0.0000
    1.0000    0.0000    0.0000
    1.0000    0.0000    0.0000
    1.0000    0.0000    0.0000
    1.0000    0.0000    0.0000
    1.0000    0.0000    0.0000
    1.0000    0.0000    0.0000
    1.0000    0.0000    0.0000
    1.0000    0.0000    0.0000
    0.9999    0.0000    0.0001
    0.9999    0.0000    0.0001
    1.0000    0.0000    0.0000
    1.0000    0.0000    0.0000
    1.0000    0.0000    0.0000
    1.0000    0.0000    0.0000
    1.0000    0.0000    0.0000
    1.0000    0.0000    0.0000
    0.9999    0.0000    0.0001
    1.0000    0.0000    0.0000
    1.0000    0.0000    0.0000
    1.0000    0.0000    0.0000
    1.0000    0.0000    0.0000
    1.0000    0.0000    0.0000
    0.9999    0.0000    0.0001
    1.0000    0.0000    0.0000
    1.0000    0.0000    0.0000
    1.0000    0.0000    0.0000
    1.0000    0.0000    0.0000
    1.0000    0.0000    0.0000
    0.9996    0.0002    0.0002
    1.0000    0.0000    0.0000
    1.0000    0.0000    0.0000
    0.9998    0.0000    0.0002
    1.0000    0.0000    0.0000
    0.9998    0.0000    0.0002
    0.9999    0.0000    0.0001
    1.0000    0.0000    0.0000
    0.9995    0.0000    0.0005
    0.9999    0.0000    0.0000
    1.0000    0.0000    0.0000
    0.9999    0.0000    0.0000
    1.0000    0.0000    0.0000
    1.0000    0.0000    0.0000
    0.9999    0.0001    0.0001
    1.0000    0.0000    0.0000
    0.9999    0.0000    0.0001
    1.0000    0.0000    0.0000
    0.9998    0.0000    0.0001
    1.0000    0.0000    0.0000
    1.0000    0.0000    0.0000
    0.9999    0.0000    0.0001
    0.9996    0.0000    0.0004
    1.0000    0.0000    0.0000
    1.0000    0.0000    0.0000
    0.9999    0.0001    0.0000
    1.0000    0.0000    0.0000
    0.9999    0.0000    0.0001
    1.0000    0.0000    0.0000
    0.9998    0.0001    0.0001
    1.0000    0.0000    0.0000
    1.0000    0.0000    0.0000
    1.0000    0.0000    0.0000
    1.0000    0.0000    0.0000
    0.9999    0.0000    0.0000
    0.9999    0.0000    0.0001
    1.0000    0.0000    0.0000
    1.0000    0.0000    0.0000
    1.0000    0.0000    0.0000
    1.0000    0.0000    0.0000
    0.9985    0.0000    0.0014
    1.0000    0.0000    0.0000
    0.9997    0.0001    0.0001
    0.9999    0.0000    0.0001
    1.0000    0.0000    0.0000
    1.0000    0.0000    0.0000
    1.0000    0.0000    0.0000
    0.9999    0.0000    0.0001
    0.9989    0.0007    0.0004
    1.0000    0.0000    0.0000
    1.0000    0.0000    0.0000
    1.0000    0.0000    0.0000
    0.9996    0.0000    0.0004
    1.0000    0.0000    0.0000
    1.0000    0.0000    0.0000
    1.0000    0.0000    0.0000
    0.9998    0.0000    0.0001
    1.0000    0.0000    0.0000
    0.9995    0.0001    0.0004
    1.0000    0.0000    0.0000
    1.0000    0.0000    0.0000
    1.0000    0.0000    0.0000
    1.0000    0.0000    0.0000
    0.9999    0.0000    0.0000
    1.0000    0.0000    0.0000
    0.9996    0.0002    0.0002
    0.9999    0.0001    0.0001
    1.0000    0.0000    0.0000
    1.0000    0.0000    0.0000
    1.0000    0.0000    0.0000
    0.9885    0.0016    0.0098
    0.9986    0.0001    0.0014
    0.9850    0.0002    0.0148
    0.9999    0.0000    0.0000
    1.0000    0.0000    0.0000
    0.9997    0.0000    0.0002
    0.9999    0.0000    0.0000
    1.0000    0.0000    0.0000
    0.9999    0.0000    0.0001
    0.9998    0.0001    0.0001
    0.9999    0.0000    0.0000
    1.0000    0.0000    0.0000
    1.0000    0.0000    0.0000
    0.9979    0.0016    0.0005
    0.9993    0.0003    0.0004
    0.9999    0.0000    0.0001
    1.0000    0.0000    0.0000
    0.9977    0.0021    0.0003
    0.9999    0.0001    0.0001
    0.9995    0.0000    0.0004
    0.9967    0.0001    0.0032
    1.0000    0.0000    0.0000
    0.9996    0.0002    0.0002
    1.0000    0.0000    0.0000
    0.9999    0.0001    0.0000
    0.9997    0.0000    0.0003
    0.9989    0.0003    0.0008
    0.9987    0.0008    0.0005
    0.9991    0.0001    0.0008
    0.9992    0.0006    0.0002
    1.0000    0.0000    0.0000
    0.9993    0.0001    0.0007
    1.0000    0.0000    0.0000
    0.9564    0.0037    0.0399
    0.9987    0.0003    0.0010
    1.0000    0.0000    0.0000
    1.0000    0.0000    0.0000
    0.9925    0.0008    0.0066
    1.0000    0.0000    0.0000
    0.9963    0.0000    0.0037
    0.9998    0.0000    0.0002
    0.9999    0.0000    0.0001
    1.0000    0.0000    0.0000
    0.9994    0.0000    0.0006
    1.0000    0.0000    0.0000
    0.9988    0.0011    0.0001
    0.9998    0.0001    0.0001
    0.9999    0.0000    0.0001
    0.9988    0.0001    0.0011
    0.9994    0.0000    0.0006
    0.9996    0.0001    0.0003
    0.9997    0.0002    0.0001
    0.9999    0.0000    0.0001
    0.9994    0.0001    0.0005
    0.9948    0.0001    0.0051
    0.9992    0.0000    0.0008
    1.0000    0.0000    0.0000
    0.9999    0.0000    0.0000
    0.9997    0.0000    0.0003
    0.9995    0.0001    0.0004
    0.9991    0.0001    0.0008
    0.9991    0.0001    0.0008
    0.9957    0.0001    0.0042
    1.0000    0.0000    0.0000
    0.9967    0.0000    0.0033
    0.9882    0.0001    0.0117
    0.9994    0.0005    0.0001
    0.9997    0.0001    0.0003
    0.9997    0.0002    0.0001
    0.9992    0.0001    0.0007
    0.9996    0.0000    0.0003
    0.9998    0.0000    0.0001
    0.9966    0.0001    0.0033
    0.9999    0.0000    0.0001
    0.9993    0.0001    0.0006
    0.9992    0.0006    0.0003
    0.9999    0.0000    0.0001
    1.0000    0.0000    0.0000
    1.0000    0.0000    0.0000
    0.9999    0.0000    0.0001
    0.9961    0.0003    0.0036
    0.9955    0.0008    0.0036
    0.9975    0.0022    0.0003
    0.9999    0.0000    0.0001
    0.9987    0.0001    0.0012
    1.0000    0.0000    0.0000
    0.9975    0.0002    0.0023
    0.9983    0.0007    0.0010
    1.0000    0.0000    0.0000
    0.9952    0.0001    0.0048
    0.4526    0.0121    0.5353
    0.9995    0.0000    0.0004
    0.9761    0.0013    0.0226
    0.9981    0.0001    0.0018
    0.9905    0.0027    0.0069
    1.0000    0.0000    0.0000
    0.9998    0.0001    0.0001
    1.0000    0.0000    0.0000
    0.9999    0.0000    0.0001
    0.9994    0.0001    0.0005
    1.0000    0.0000    0.0000
    1.0000    0.0000    0.0000
    0.9989    0.0007    0.0004
    0.9999    0.0000    0.0000
    0.9996    0.0003    0.0001
    0.9970    0.0012    0.0018
    0.9992    0.0001    0.0008
    0.9996    0.0000    0.0003
    1.0000    0.0000    0.0000
    1.0000    0.0000    0.0000
    0.9797    0.0004    0.0199
    0.9998    0.0000    0.0002
    0.9996    0.0001    0.0003
    1.0000    0.0000    0.0000
    1.0000    0.0000    0.0000
    1.0000    0.0000    0.0000
    0.9972    0.0005    0.0022
    0.9998    0.0001    0.0002
    1.0000    0.0000    0.0000
    1.0000    0.0000    0.0000
    0.9899    0.0001    0.0100
    0.9319    0.0001    0.0680
    0.9999    0.0001    0.0000
    0.9997    0.0001    0.0002
    0.9998    0.0000    0.0002
    0.9998    0.0001    0.0001
    0.9997    0.0000    0.0003
    0.9994    0.0000    0.0006
    0.9991    0.0003    0.0006
    0.9954    0.0035    0.0011
    0.9998    0.0000    0.0002
    0.9993    0.0001    0.0005
    0.9985    0.0001    0.0014
    0.9990    0.0001    0.0009
    1.0000    0.0000    0.0000
    0.9995    0.0000    0.0005
    0.9997    0.0003    0.0001
    1.0000    0.0000    0.0000
    0.9997    0.0002    0.0001
    0.9999    0.0000    0.0000
    0.9991    0.0001    0.0007
    0.9982    0.0000    0.0017
    0.9991    0.0006    0.0003
    0.9984    0.0001    0.0015
    0.9827    0.0001    0.0173
    0.9993    0.0000    0.0007
    0.9961    0.0000    0.0038
    0.9999    0.0000    0.0001
    0.9999    0.0001    0.0000
    0.9994    0.0001    0.0005
    1.0000    0.0000    0.0000
    0.9996    0.0000    0.0004
    0.9988    0.0011    0.0001
    0.9999    0.0000    0.0001
    0.9903    0.0056    0.0041
    1.0000    0.0000    0.0000
    0.9570    0.0001    0.0429
    0.9999    0.0000    0.0001
    0.9967    0.0002    0.0031
    0.9962    0.0005    0.0033
    0.9999    0.0000    0.0001
    1.0000    0.0000    0.0000
    0.9993    0.0001    0.0006
    1.0000    0.0000    0.0000
    0.9943    0.0015    0.0041
    0.9974    0.0007    0.0018
    0.9996    0.0001    0.0003
    1.0000    0.0000    0.0000
    0.9978    0.0003    0.0019
    1.0000    0.0000    0.0000
    0.9996    0.0001    0.0003
    0.9997    0.0001    0.0002
    0.9993    0.0001    0.0005
    0.9999    0.0000    0.0001
    0.9998    0.0000    0.0002
    0.9982    0.0001    0.0018
    0.9995    0.0001    0.0004
    0.9999    0.0000    0.0001
    0.9995    0.0004    0.0001
    0.9998    0.0001    0.0000
    1.0000    0.0000    0.0000
    0.9989    0.0002    0.0010
    0.8363    0.0018    0.1619
    0.9932    0.0002    0.0066
    1.0000    0.0000    0.0000
    1.0000    0.0000    0.0000
    1.0000    0.0000    0.0000
    0.9994    0.0001    0.0005
    0.9998    0.0000    0.0001
    0.9866    0.0006    0.0128
    0.9823    0.0001    0.0176
    1.0000    0.0000    0.0000
    0.9442    0.0071    0.0486
    0.9997    0.0000    0.0002
    0.9993    0.0000    0.0007
    1.0000    0.0000    0.0000
    0.9995    0.0003    0.0003
    0.9984    0.0015    0.0001
    1.0000    0.0000    0.0000
    0.9996    0.0002    0.0002
    0.9998    0.0000    0.0002
    1.0000    0.0000    0.0000
    0.9999    0.0000    0.0001
    0.9987    0.0002    0.0011
    0.9999    0.0001    0.0000
    0.9992    0.0002    0.0007
    0.9995    0.0001    0.0004
    0.9999    0.0000    0.0001
    0.9994    0.0001    0.0005
    0.9998    0.0000    0.0002
    0.9998    0.0002    0.0001
    0.9999    0.0000    0.0001
    0.9933    0.0001    0.0065
    0.9998    0.0000    0.0002
    1.0000    0.0000    0.0000
    0.9991    0.0001    0.0008
    0.9996    0.0000    0.0004
    0.9856    0.0003    0.0141
    0.9994    0.0002    0.0004
    0.9996    0.0000    0.0004
    0.9996    0.0000    0.0004
    0.9999    0.0000    0.0001
    0.9998    0.0000    0.0002
    0.9995    0.0002    0.0003
    0.9958    0.0041    0.0001
    0.9992    0.0001    0.0007
    0.9997    0.0000    0.0003
    0.9999    0.0000    0.0001
    0.9999    0.0001    0.0000
    1.0000    0.0000    0.0000
    0.8534    0.1465    0.0001
    0.9995    0.0002    0.0002
    1.0000    0.0000    0.0000
    1.0000    0.0000    0.0000
    0.9999    0.0000    0.0001
    0.9979    0.0002    0.0020
    0.9999    0.0000    0.0001
    0.9999    0.0000    0.0000
    1.0000    0.0000    0.0000
    0.9995    0.0000    0.0005
    0.9998    0.0000    0.0002
    1.0000    0.0000    0.0000
    0.9977    0.0009    0.0014
    1.0000    0.0000    0.0000
    0.9996    0.0002    0.0002
    0.9987    0.0004    0.0010
    0.9999    0.0000    0.0001
    1.0000    0.0000    0.0000
    1.0000    0.0000    0.0000
    0.9997    0.0000    0.0003
    1.0000    0.0000    0.0000
    0.9997    0.0000    0.0002
    0.7424    0.0015    0.2561
    0.9998    0.0000    0.0002
    1.0000    0.0000    0.0000
    0.9995    0.0001    0.0004
    0.9999    0.0000    0.0001
    1.0000    0.0000    0.0000
    0.9973    0.0001    0.0026
    1.0000    0.0000    0.0000
    0.9990    0.0000    0.0010
    1.0000    0.0000    0.0000
    0.9980    0.0001    0.0019
    1.0000    0.0000    0.0000
    0.9999    0.0000    0.0000
    0.9979    0.0000    0.0021
    0.9982    0.0007    0.0012
    1.0000    0.0000    0.0000
    1.0000    0.0000    0.0000
    0.9996    0.0000    0.0004
    0.9994    0.0000    0.0005
    0.9992    0.0000    0.0007
    0.9869    0.0006    0.0125
    0.9998    0.0000    0.0001
    1.0000    0.0000    0.0000
    0.9998    0.0002    0.0000
    0.9999    0.0000    0.0001
    1.0000    0.0000    0.0000
    1.0000    0.0000    0.0000
    0.9995    0.0001    0.0004
    0.9999    0.0000    0.0000
    0.9999    0.0000    0.0001
    0.9994    0.0000    0.0006
    1.0000    0.0000    0.0000
    1.0000    0.0000    0.0000
    1.0000    0.0000    0.0000
    1.0000    0.0000    0.0000
    0.9997    0.0000    0.0003
    0.9996    0.0002    0.0002
    0.9996    0.0000    0.0004
    0.9999    0.0000    0.0001
    1.0000    0.0000    0.0000
    1.0000    0.0000    0.0000
    0.9999    0.0000    0.0001
    0.9997    0.0000    0.0003
    0.9998    0.0001    0.0001
    1.0000    0.0000    0.0000
    0.9990    0.0000    0.0010
    0.9997    0.0001    0.0002
    1.0000    0.0000    0.0000
    1.0000    0.0000    0.0000
    1.0000    0.0000    0.0000
    1.0000    0.0000    0.0000
    0.9998    0.0000    0.0002
    0.9998    0.0000    0.0002
    0.9993    0.0007    0.0000
    0.9992    0.0001    0.0007
    1.0000    0.0000    0.0000
    0.9996    0.0000    0.0004
    1.0000    0.0000    0.0000
    1.0000    0.0000    0.0000
    0.9999    0.0000    0.0001
    0.9995    0.0000    0.0005
    1.0000    0.0000    0.0000
    1.0000    0.0000    0.0000
    1.0000    0.0000    0.0000
    1.0000    0.0000    0.0000
    0.9997    0.0000    0.0003
    1.0000    0.0000    0.0000
    1.0000    0.0000    0.0000
    0.9980    0.0000    0.0019
    1.0000    0.0000    0.0000
    0.9999    0.0000    0.0001
    1.0000    0.0000    0.0000
    0.9998    0.0000    0.0002
    0.9998    0.0000    0.0001
    0.9948    0.0001    0.0051
    0.9994    0.0000    0.0006
    0.9999    0.0000    0.0000
    1.0000    0.0000    0.0000
    1.0000    0.0000    0.0000
    0.9999    0.0000    0.0001
    1.0000    0.0000    0.0000
    1.0000    0.0000    0.0000
    1.0000    0.0000    0.0000
    0.9997    0.0000    0.0003
    1.0000    0.0000    0.0000
    0.9999    0.0000    0.0001
    0.9952    0.0000    0.0048
    1.0000    0.0000    0.0000
    0.9997    0.0002    0.0001
    0.9999    0.0000    0.0001
    1.0000    0.0000    0.0000
    1.0000    0.0000    0.0000
    0.9998    0.0000    0.0002
    1.0000    0.0000    0.0000
    0.9999    0.0000    0.0001
    0.9998    0.0000    0.0001
    1.0000    0.0000    0.0000
    1.0000    0.0000    0.0000
    0.9996    0.0000    0.0004
    0.9985    0.0012    0.0003
    0.9984    0.0002    0.0014
    1.0000    0.0000    0.0000
    1.0000    0.0000    0.0000
    0.9994    0.0000    0.0006
    1.0000    0.0000    0.0000
    0.9999    0.0001    0.0000
    0.9995    0.0001    0.0004
    1.0000    0.0000    0.0000
    0.9999    0.0000    0.0001
    0.9955    0.0034    0.0011
    0.9988    0.0001    0.0011
    1.0000    0.0000    0.0000
    1.0000    0.0000    0.0000
    1.0000    0.0000    0.0000
    0.9999    0.0000    0.0001
    1.0000    0.0000    0.0000
    0.9991    0.0000    0.0009
    0.9999    0.0000    0.0001
    0.9999    0.0000    0.0001
    1.0000    0.0000    0.0000
    1.0000    0.0000    0.0000
    1.0000    0.0000    0.0000
    0.9999    0.0000    0.0001
    0.9986    0.0000    0.0013
    0.9990    0.0001    0.0009
    1.0000    0.0000    0.0000
    0.9999    0.0000    0.0001
    1.0000    0.0000    0.0000
    0.9998    0.0001    0.0001
    1.0000    0.0000    0.0000
    0.9999    0.0000    0.0001
    1.0000    0.0000    0.0000
    0.9999    0.0000    0.0001
    0.9999    0.0000    0.0001
    0.9996    0.0002    0.0002
    1.0000    0.0000    0.0000
    1.0000    0.0000    0.0000
    0.9856    0.0029    0.0115
    1.0000    0.0000    0.0000
    0.9995    0.0002    0.0003
    1.0000    0.0000    0.0000
    0.9999    0.0000    0.0001
    1.0000    0.0000    0.0000
    0.9996    0.0000    0.0004
    1.0000    0.0000    0.0000
    0.9999    0.0000    0.0001
    0.9999    0.0000    0.0001
    0.9993    0.0000    0.0007
    0.9997    0.0001    0.0003
    0.9999    0.0000    0.0001
    1.0000    0.0000    0.0000
    0.9993    0.0002    0.0004
    0.9999    0.0000    0.0001
    0.9999    0.0000    0.0000
    0.9999    0.0000    0.0001
    0.9819    0.0004    0.0177
    0.9995    0.0000    0.0005
    0.9999    0.0000    0.0001
    0.9999    0.0000    0.0001
    1.0000    0.0000    0.0000
    1.0000    0.0000    0.0000
    1.0000    0.0000    0.0000
    1.0000    0.0000    0.0000
    0.9999    0.0000    0.0001
    0.9997    0.0000    0.0003
    0.9999    0.0000    0.0001
    0.9996    0.0003    0.0001
    1.0000    0.0000    0.0000
    0.9999    0.0001    0.0000
    0.9999    0.0001    0.0001
    0.9982    0.0002    0.0016
    1.0000    0.0000    0.0000
    0.9999    0.0000    0.0001
    0.9998    0.0002    0.0000
    0.9998    0.0000    0.0002
    1.0000    0.0000    0.0000
    1.0000    0.0000    0.0000
    0.9999    0.0001    0.0000
    1.0000    0.0000    0.0000
    0.9996    0.0000    0.0004
    0.9913    0.0024    0.0063
    1.0000    0.0000    0.0000
    1.0000    0.0000    0.0000
    0.9998    0.0000    0.0001
    0.9999    0.0001    0.0001
    1.0000    0.0000    0.0000
    1.0000    0.0000    0.0000
    0.9795    0.0011    0.0194
    0.9943    0.0001    0.0056
    0.9996    0.0000    0.0004
    0.9999    0.0001    0.0000
    1.0000    0.0000    0.0000
    0.9992    0.0000    0.0008
    0.9999    0.0000    0.0001
    0.9870    0.0062    0.0068
    0.9994    0.0003    0.0003
    0.9983    0.0000    0.0016
    0.9997    0.0000    0.0003
    1.0000    0.0000    0.0000
    0.9993    0.0000    0.0006
    1.0000    0.0000    0.0000
    0.9998    0.0000    0.0002
    0.9803    0.0004    0.0193
    0.9999    0.0000    0.0001
    0.9996    0.0000    0.0004
    1.0000    0.0000    0.0000
    0.8484    0.0020    0.1496
    1.0000    0.0000    0.0000
    0.9999    0.0000    0.0001
    0.9996    0.0000    0.0003
    1.0000    0.0000    0.0000
    0.9970    0.0016    0.0013
    0.9995    0.0000    0.0005
    1.0000    0.0000    0.0000
    0.9999    0.0000    0.0001
    0.9993    0.0000    0.0007
    0.9994    0.0000    0.0005
    1.0000    0.0000    0.0000
    0.9971    0.0001    0.0028
    1.0000    0.0000    0.0000
    1.0000    0.0000    0.0000
    1.0000    0.0000    0.0000
    0.9997    0.0000    0.0003
    0.9999    0.0000    0.0001
    0.9997    0.0000    0.0003
    1.0000    0.0000    0.0000
    0.9608    0.0000    0.0392
    0.9991    0.0000    0.0009
    0.9975    0.0000    0.0024
    0.9996    0.0000    0.0004
    0.9999    0.0000    0.0001
    0.9996    0.0000    0.0004
    0.9999    0.0000    0.0001
    0.9996    0.0000    0.0003
    1.0000    0.0000    0.0000
    0.9999    0.0000    0.0001
    0.9974    0.0001    0.0025
    0.9978    0.0000    0.0022
    0.9985    0.0000    0.0015
    0.9999    0.0000    0.0001
    1.0000    0.0000    0.0000
    1.0000    0.0000    0.0000
    0.7682    0.0008    0.2311
    0.9999    0.0000    0.0001
    0.9998    0.0000    0.0002
    0.9982    0.0000    0.0018
    0.9998    0.0000    0.0002
    0.9999    0.0000    0.0001
    1.0000    0.0000    0.0000
    0.9999    0.0000    0.0001
    0.9999    0.0000    0.0001
    0.9996    0.0000    0.0004
    0.9992    0.0000    0.0008
    1.0000    0.0000    0.0000
    0.9999    0.0000    0.0001
    0.9998    0.0000    0.0002
    0.9995    0.0000    0.0004
    1.0000    0.0000    0.0000
    0.9992    0.0001    0.0008
    0.9961    0.0000    0.0038
    1.0000    0.0000    0.0000
    0.9997    0.0000    0.0003
    0.9995    0.0000    0.0005
    0.9993    0.0000    0.0006
    1.0000    0.0000    0.0000
    0.9994    0.0001    0.0005
    0.9762    0.0000    0.0238
    0.9986    0.0000    0.0014
    1.0000    0.0000    0.0000
    0.9998    0.0000    0.0002
    1.0000    0.0000    0.0000
    0.9996    0.0000    0.0004
    0.9996    0.0000    0.0004
    1.0000    0.0000    0.0000
    0.9994    0.0000    0.0006
    0.9997    0.0000    0.0003
    0.9998    0.0000    0.0002
    0.9995    0.0000    0.0005
    0.9997    0.0000    0.0003
    1.0000    0.0000    0.0000
    0.9995    0.0001    0.0004
    1.0000    0.0000    0.0000
    0.9962    0.0000    0.0038
    0.9780    0.0000    0.0220
    0.9999    0.0000    0.0001
    0.9998    0.0000    0.0002
    0.9998    0.0001    0.0001
    1.0000    0.0000    0.0000
    0.9991    0.0000    0.0009
    0.9996    0.0000    0.0003
    1.0000    0.0000    0.0000
    1.0000    0.0000    0.0000
    0.9996    0.0000    0.0004
    0.9998    0.0000    0.0002
    1.0000    0.0000    0.0000
    0.9999    0.0000    0.0000
    0.9999    0.0000    0.0001
    1.0000    0.0000    0.0000
    0.9950    0.0000    0.0050
    0.9998    0.0000    0.0002
    0.0000    0.9999    0.0001
    0.0000    0.9996    0.0004
    0.0000    1.0000    0.0000
    0.0000    1.0000    0.0000
    0.0000    0.9999    0.0000
    0.0000    0.9998    0.0002
    0.0001    0.9996    0.0004
    0.0000    1.0000    0.0000
    0.0007    0.9993    0.0000
    0.0000    1.0000    0.0000
    0.0000    1.0000    0.0000
    0.0000    0.9999    0.0000
    0.0000    1.0000    0.0000
    0.0000    0.9999    0.0000
    0.0000    1.0000    0.0000
    0.0000    0.9988    0.0012
    0.0000    1.0000    0.0000
    0.0001    0.9996    0.0003
    0.0000    1.0000    0.0000
    0.0001    0.9999    0.0001
    0.0000    0.9999    0.0001
    0.0001    0.9979    0.0020
    0.0000    1.0000    0.0000
    0.0000    0.9999    0.0001
    0.0000    0.9999    0.0000
    0.0000    1.0000    0.0000
    0.0005    0.9995    0.0000
    0.0000    0.9989    0.0011
    0.0000    1.0000    0.0000
    0.0000    1.0000    0.0000
    0.0000    0.9998    0.0002
    0.0000    1.0000    0.0000
    0.0000    1.0000    0.0000
    0.0000    1.0000    0.0000
    0.0000    1.0000    0.0000
    0.0000    1.0000    0.0000
    0.0003    0.9997    0.0000
    0.0000    0.9999    0.0000
    0.0000    1.0000    0.0000
    0.0000    1.0000    0.0000
    0.0000    1.0000    0.0000
    0.0000    1.0000    0.0000
    0.0000    0.9984    0.0015
    0.0002    0.9997    0.0000
    0.0000    1.0000    0.0000
    0.0000    1.0000    0.0000
    0.0007    0.9993    0.0000
    0.0000    0.9999    0.0001
    0.0002    0.9998    0.0000
    0.0000    1.0000    0.0000
    0.0000    0.9983    0.0017
    0.0003    0.9997    0.0000
    0.0000    1.0000    0.0000
    0.0000    1.0000    0.0000
    0.0000    1.0000    0.0000
    0.0000    1.0000    0.0000
    0.0000    1.0000    0.0000
    0.0000    1.0000    0.0000
    0.0000    1.0000    0.0000
    0.0000    1.0000    0.0000
    0.0000    0.9999    0.0001
    0.0000    1.0000    0.0000
    0.0000    0.9989    0.0011
    0.0000    1.0000    0.0000
    0.0000    1.0000    0.0000
    0.0000    1.0000    0.0000
    0.0000    0.9999    0.0000
    0.0000    0.9996    0.0004
    0.0000    1.0000    0.0000
    0.0000    1.0000    0.0000
    0.0000    1.0000    0.0000
    0.0000    1.0000    0.0000
    0.0000    1.0000    0.0000
    0.0000    1.0000    0.0000
    0.0000    1.0000    0.0000
    0.0000    1.0000    0.0000
    0.0000    1.0000    0.0000
    0.0000    1.0000    0.0000
    0.0000    1.0000    0.0000
    0.0000    1.0000    0.0000
    0.0000    1.0000    0.0000
    0.0000    0.9993    0.0007
    0.0000    1.0000    0.0000
    0.0001    0.9994    0.0005
    0.0000    0.9980    0.0020
    0.0000    0.9966    0.0034
    0.0006    0.9982    0.0012
    0.0000    0.9956    0.0044
    0.0004    0.9995    0.0001
    0.0000    1.0000    0.0000
    0.0003    0.9997    0.0000
    0.0000    0.9990    0.0010
    0.0000    0.9993    0.0007
    0.0032    0.9904    0.0064
    0.0001    0.9642    0.0357
    0.0001    0.9987    0.0013
    0.0000    1.0000    0.0000
    0.0000    0.9906    0.0094
    0.0020    0.9919    0.0061
    0.0027    0.9969    0.0005
    0.0001    0.9999    0.0000
    0.0000    1.0000    0.0000
    0.0000    0.9966    0.0034
    0.0010    0.9979    0.0011
    0.0002    0.9997    0.0000
    0.0000    0.9928    0.0072
    0.0001    0.9995    0.0004
    0.0000    0.9997    0.0003
    0.0000    0.9966    0.0034
    0.0002    0.9994    0.0004
    0.0011    0.9985    0.0004
    0.0000    1.0000    0.0000
    0.0069    0.9915    0.0016
    0.0000    1.0000    0.0000
    0.0000    1.0000    0.0000
    0.0095    0.9850    0.0055
    0.0033    0.9963    0.0004
    0.0001    0.9997    0.0003
    0.0006    0.9930    0.0065
    0.0001    0.9999    0.0000
    0.0000    1.0000    0.0000
    0.0000    1.0000    0.0000
    0.0000    1.0000    0.0000
    0.0000    1.0000    0.0000
    0.0000    1.0000    0.0000
    0.0000    1.0000    0.0000
    0.0000    0.9999    0.0001
    0.0000    1.0000    0.0000
    0.0000    1.0000    0.0000
    0.0000    0.9999    0.0001
    0.0000    1.0000    0.0000
    0.0000    1.0000    0.0000
    0.0000    1.0000    0.0000
    0.0000    1.0000    0.0000
    0.0000    0.9999    0.0001
    0.0000    1.0000    0.0000
    0.0000    0.9860    0.0140
    0.0000    0.9939    0.0061
    0.0000    1.0000    0.0000
    0.0000    0.9998    0.0002
    0.0013    0.9984    0.0003
    0.0001    0.9995    0.0004
    0.0001    0.9662    0.0337
    0.0000    0.9999    0.0001
    0.0000    0.9889    0.0111
    0.0009    0.9790    0.0201
    0.0000    0.9929    0.0071
    0.0000    1.0000    0.0000
    0.0000    0.9993    0.0007
    0.0000    1.0000    0.0000
    0.0000    0.9993    0.0007
    0.0001    0.9999    0.0000
    0.0000    1.0000    0.0000
    0.0000    1.0000    0.0000
    0.0000    0.9938    0.0062
    0.0000    1.0000    0.0000
    0.0000    1.0000    0.0000
    0.0000    1.0000    0.0000
    0.0002    0.9953    0.0045
    0.0001    0.9998    0.0001
    0.0000    1.0000    0.0000
    0.0000    1.0000    0.0000
    0.0000    1.0000    0.0000
    0.0000    0.9973    0.0027
    0.0000    0.9968    0.0032
    0.0000    0.9999    0.0001
    0.0000    0.9997    0.0003
    0.0000    1.0000    0.0000
    0.0000    0.9999    0.0001
    0.0000    1.0000    0.0000
    0.0006    0.9994    0.0000
    0.0000    1.0000    0.0000
    0.0005    0.9994    0.0001
    0.0002    0.9857    0.0141
    0.0000    1.0000    0.0000
    0.0000    1.0000    0.0000
    0.0000    0.9998    0.0002
    0.0000    0.9998    0.0002
    0.0000    1.0000    0.0000
    0.0000    0.9818    0.0182
    0.0000    1.0000    0.0000
    0.0000    1.0000    0.0000
    0.0000    1.0000    0.0000
    0.0000    1.0000    0.0000
    0.0000    1.0000    0.0000
    0.0001    0.9999    0.0000
    0.0000    1.0000    0.0000
    0.0000    1.0000    0.0000
    0.0000    1.0000    0.0000
    0.0000    0.9996    0.0004
    0.0003    0.9997    0.0000
    0.0000    0.9996    0.0004
    0.0000    0.9998    0.0002
    0.0010    0.9990    0.0000
    0.0000    0.9967    0.0032
    0.0000    1.0000    0.0000
    0.0000    1.0000    0.0000
    0.0000    0.9999    0.0001
    0.0000    1.0000    0.0000
    0.0003    0.9996    0.0001
    0.0130    0.9870    0.0000
    0.0000    1.0000    0.0000
    0.0000    1.0000    0.0000
    0.0040    0.9925    0.0035
    0.0000    0.9996    0.0004
    0.0000    1.0000    0.0000
    0.0000    1.0000    0.0000
    0.0011    0.9982    0.0007
    0.0000    1.0000    0.0000
    0.0000    1.0000    0.0000
    0.0000    0.9997    0.0003
    0.0000    0.9999    0.0001
    0.0030    0.9969    0.0000
    0.0000    1.0000    0.0000
    0.0000    0.9995    0.0005
    0.0000    0.9998    0.0002
    0.0006    0.9660    0.0334
    0.0001    0.9935    0.0064
    0.0000    0.9999    0.0001
    0.0000    1.0000    0.0000
    0.0005    0.9995    0.0000
    0.0001    0.9999    0.0001
    0.0000    1.0000    0.0000
    0.0000    0.9898    0.0102
    0.0000    1.0000    0.0000
    0.0000    0.9999    0.0000
    0.0158    0.9842    0.0000
    0.0000    0.9999    0.0001
    0.0026    0.9952    0.0023
    0.0001    0.9999    0.0000
    0.0003    0.9909    0.0088
    0.0008    0.9870    0.0122
    0.0021    0.9921    0.0058
    0.0011    0.9718    0.0271
    0.0044    0.9811    0.0145
    0.0000    0.9986    0.0014
    0.0000    0.9932    0.0068
    0.0000    0.9997    0.0003
    0.0000    0.9999    0.0001
    0.0000    0.9999    0.0001
    0.0000    1.0000    0.0000
    0.0002    0.9998    0.0001
    0.0000    0.9941    0.0059
    0.0000    0.9999    0.0001
    0.0000    0.9999    0.0001
    0.0000    1.0000    0.0000
    0.0000    0.9994    0.0006
    0.0000    0.9984    0.0016
    0.0000    1.0000    0.0000
    0.0000    0.9869    0.0131
    0.0000    1.0000    0.0000
    0.0000    1.0000    0.0000
    0.0000    1.0000    0.0000
    0.0000    1.0000    0.0000
    0.0000    1.0000    0.0000
    0.0000    1.0000    0.0000
    0.0000    0.9995    0.0005
    0.0002    0.9993    0.0004
    0.0000    1.0000    0.0000
    0.0000    1.0000    0.0000
    0.0000    1.0000    0.0000
    0.0000    1.0000    0.0000
    0.0000    1.0000    0.0000
    0.0000    1.0000    0.0000
    0.0000    0.9999    0.0001
    0.0000    1.0000    0.0000
    0.0000    1.0000    0.0000
    0.0000    1.0000    0.0000
    0.0000    0.9999    0.0001
    0.0005    0.4119    0.5877
    0.0001    0.9990    0.0009
    0.0000    1.0000    0.0000
    0.0000    1.0000    0.0000
    0.0000    1.0000    0.0000
    0.0000    1.0000    0.0000
    0.0000    1.0000    0.0000
    0.0000    1.0000    0.0000
    0.0000    0.9446    0.0554
    0.0000    1.0000    0.0000
    0.0000    0.9999    0.0001
    0.0036    0.9872    0.0092
    0.0000    1.0000    0.0000
    0.0006    0.9968    0.0026
    0.0000    1.0000    0.0000
    0.0000    1.0000    0.0000
    0.0000    1.0000    0.0000
    0.0000    1.0000    0.0000
    0.0001    0.9999    0.0000
    0.0000    1.0000    0.0000
    0.0000    1.0000    0.0000
    0.0001    0.0369    0.9630
    0.0000    0.2096    0.7904
    0.0000    0.9999    0.0001
    0.0000    0.8145    0.1855
    0.0000    0.0898    0.9102
    0.0000    0.9959    0.0041
    0.0000    1.0000    0.0000
    0.0000    0.9879    0.0121
    0.0000    0.9944    0.0056
    0.0000    0.9975    0.0025
    0.0000    1.0000    0.0000
    0.0000    0.6917    0.3083
    0.0000    0.9896    0.0104
    0.0000    0.8188    0.1812
    0.0001    0.1082    0.8917
    0.0000    1.0000    0.0000
    0.0000    0.9833    0.0167
    0.0000    0.9078    0.0922
    0.0000    0.5647    0.4353
    0.0000    0.6450    0.3550
    0.0000    0.9998    0.0002
    0.0000    0.9939    0.0061
    0.0000    0.9841    0.0159
    0.0000    0.9983    0.0017
    0.0000    0.7476    0.2524
    0.0000    0.9968    0.0032
    0.0000    0.2042    0.7958
    0.0000    0.4894    0.5106
    0.0000    0.9982    0.0018
    0.0000    0.0243    0.9757
    0.0000    0.6428    0.3572
    0.0000    1.0000    0.0000
    0.0000    0.9787    0.0213
    0.0000    0.9623    0.0377
    0.0000    0.0027    0.9973
    0.0000    0.9997    0.0003
    0.0172    0.9825    0.0003
    0.0000    0.9846    0.0154
    0.0000    0.8621    0.1379
    0.0000    1.0000    0.0000
    0.0000    0.9994    0.0006
    0.0000    0.9982    0.0018
    0.0000    1.0000    0.0000
    0.0000    0.7734    0.2266
    0.0000    0.5452    0.4548
    0.0000    0.9986    0.0014
    0.0000    1.0000    0.0000
    0.0000    0.9991    0.0009
    0.0000    0.9765    0.0235
    0.0000    1.0000    0.0000
    0.0000    1.0000    0.0000
    0.0000    0.9821    0.0179
    0.0000    0.0547    0.9453
    0.0002    0.9928    0.0070
    0.0000    0.9988    0.0012
    0.0000    0.9967    0.0033
    0.0000    0.8675    0.1325
    0.0059    0.9941    0.0000
    0.0000    0.7304    0.2696
    0.0000    0.1262    0.8738
    0.0000    1.0000    0.0000
    0.0001    0.5385    0.4614
    0.0002    0.0012    0.9986
    0.0014    0.1512    0.8474
    0.0000    0.1840    0.8160
    0.0029    0.0173    0.9798
    0.0000    0.8790    0.1209
    0.0026    0.2927    0.7046
    0.0000    0.1050    0.8950
    0.0000    0.9365    0.0635
    0.0000    0.7883    0.2117
    0.0000    0.5000    0.5000
    0.0000    0.1159    0.8841
    0.0000    0.2954    0.7046
    0.0001    0.1666    0.8333
    0.0000    0.8753    0.1247
    0.0000    1.0000    0.0000
    0.0000    0.3849    0.6151
    0.0000    0.2615    0.7385
    0.0052    0.0347    0.9601
    0.0000    0.0044    0.9956
    0.0000    0.9974    0.0026
    0.0000    0.4644    0.5356
    0.0000    0.8642    0.1358
    0.0000    0.0533    0.9467
    0.0001    0.0255    0.9744
    0.0000    0.5862    0.4138
    0.0001    0.0100    0.9898
    0.0000    0.8097    0.1902
    0.0000    1.0000    0.0000
    0.0000    0.2443    0.7557
    0.0000    0.2294    0.7706
    0.0000    0.2623    0.7377
    0.0000    0.8511    0.1489
    0.0000    0.0250    0.9750
    0.0000    0.6952    0.3048
    0.0000    0.0180    0.9820
    0.0000    0.0479    0.9521
    0.0000    0.0071    0.9929
    0.0000    0.0017    0.9983
    0.0001    0.4010    0.5989
    0.0000    0.0015    0.9985
    0.0001    0.0032    0.9968
    0.0000    0.2918    0.7081
    0.0001    0.2919    0.7080
    0.0002    0.0240    0.9758
    0.0000    0.1173    0.8827
    0.0000    0.8500    0.1500
    0.0000    0.9081    0.0919
    0.0000    0.1488    0.8512
    0.0008    0.3311    0.6681
    0.0000    0.9907    0.0093
    0.0000    0.0636    0.9364
    0.0001    0.7554    0.2445
    0.0005    0.0058    0.9938
    0.0000    0.2246    0.7754
    0.0000    0.9995    0.0005
    0.0000    0.3953    0.6047
    0.0000    0.2118    0.7882
    0.0000    0.9460    0.0540
    0.0002    0.7176    0.2822
    0.0007    0.5519    0.4474
    0.0000    0.2370    0.7630
    0.0000    0.1508    0.8492
    0.0000    0.0003    0.9997
    0.0000    0.0964    0.9036
    0.0000    0.9907    0.0093
    0.0000    0.9959    0.0041
    0.0000    0.8857    0.1143
    0.0000    0.9988    0.0012
    0.0000    0.2745    0.7255
    0.0000    0.0047    0.9953
    0.0000    0.9236    0.0764
    0.0001    0.9999    0.0000
    0.0000    0.9896    0.0104
    0.0000    0.9999    0.0001
    0.0000    0.0012    0.9988
    0.0000    0.9940    0.0060
    0.0000    0.8741    0.1259
    0.0000    0.2713    0.7287
    0.0169    0.9806    0.0025
    0.0000    1.0000    0.0000
    0.0000    0.0006    0.9994
    0.0002    0.0484    0.9514
    0.0000    0.0160    0.9840
    0.0000    0.0017    0.9983
    0.0000    0.0057    0.9943
    0.0000    0.0005    0.9995
    0.0000    0.2363    0.7637
    0.0001    0.3419    0.6581
    0.0000    0.0038    0.9962
    0.0009    0.1111    0.8879
    0.0000    0.9286    0.0714
    0.0000    0.0489    0.9511
    0.0000    0.4601    0.5399
    0.0000    0.9871    0.0129
    0.0000    0.0013    0.9987
    0.0079    0.1509    0.8413
    0.0000    0.9196    0.0804
    0.0000    0.1268    0.8732
    0.0000    0.0101    0.9899
    0.0000    0.0085    0.9915
    0.0000    0.0205    0.9795
    0.0000    0.7767    0.2233
    0.0000    0.1349    0.8651
    0.0000    0.6426    0.3574
    0.0000    0.9679    0.0320
    0.0000    0.9970    0.0030
    0.0005    0.9532    0.0462
    0.0000    0.9342    0.0657
    0.0000    0.9641    0.0359
    0.0000    0.9996    0.0004
    0.0005    0.9993    0.0002
    0.0035    0.9638    0.0328
    0.0000    1.0000    0.0000
    0.0000    0.9999    0.0001
    0.0000    0.9167    0.0833
    0.0000    0.9902    0.0098
    0.0000    0.9983    0.0017
    0.0000    0.4662    0.5337
    0.0005    0.4960    0.5035
    0.0058    0.3379    0.6562
    0.0000    0.9746    0.0254
    0.0002    0.6400    0.3598
    0.0001    0.5443    0.4556
    0.0005    0.7130    0.2864
    0.0000    0.7217    0.2783
    0.0000    0.9998    0.0002
    0.0000    0.6583    0.3417
    0.0000    0.9959    0.0041
    0.0012    0.1283    0.8705
    0.0002    0.1475    0.8523
    0.0001    0.9731    0.0268
    0.0045    0.3000    0.6955
    0.0000    0.9993    0.0007
    0.0000    1.0000    0.0000
    0.0020    0.9561    0.0419
    0.0000    0.9998    0.0002
    0.0000    0.9915    0.0085
    0.0000    1.0000    0.0000
    0.0000    0.9873    0.0127
    0.0000    0.4746    0.5254
    0.0005    0.2107    0.7887
    0.0000    0.9796    0.0204
    0.0000    0.8846    0.1154
    0.0000    0.9823    0.0177
    0.0000    0.9998    0.0002
    0.0009    0.9959    0.0032
    0.0000    0.5343    0.4657
    0.0000    0.8871    0.1129
    0.0000    1.0000    0.0000
    0.0000    1.0000    0.0000
    0.0000    0.9964    0.0036
    0.0000    0.9996    0.0004
    0.0053    0.9505    0.0442
    0.0000    1.0000    0.0000
    0.0000    0.0543    0.9457
    0.0001    0.9570    0.0429
    0.0000    0.9998    0.0002
    0.0000    0.9939    0.0061
    0.0000    1.0000    0.0000
    0.0000    0.0313    0.9687
    0.0000    0.9958    0.0042
    0.0000    0.9995    0.0005
    0.0000    0.8785    0.1215
    0.0074    0.1600    0.8325
    0.0000    0.9156    0.0844
    0.0001    0.9827    0.0173
    0.0000    0.6801    0.3199
    0.0000    0.6128    0.3872
    0.0000    0.9989    0.0011
    0.0003    0.8411    0.1586
    0.0000    0.8970    0.1030
    0.0000    0.9334    0.0666
    0.0000    0.9999    0.0001
    0.0000    0.9538    0.0462
    0.0000    0.9995    0.0005
    0.0000    1.0000    0.0000
    0.0000    0.7609    0.2391
    0.0000    0.9995    0.0005
    0.0000    0.9965    0.0035
    0.0000    0.9916    0.0084
    0.0000    0.9880    0.0119
    0.0000    0.9944    0.0056
    0.0000    0.9980    0.0020
    0.0000    0.9999    0.0001
    0.0000    0.9648    0.0352
    0.0000    0.7521    0.2479
    0.0000    0.9811    0.0189
    0.0000    1.0000    0.0000
    0.0000    0.9998    0.0002
    0.0001    0.9998    0.0001
    0.0585    0.8799    0.0616
    0.0012    0.9986    0.0002
    0.0000    1.0000    0.0000
    0.0000    0.9999    0.0001
    0.0000    0.9999    0.0001
    0.0001    0.9945    0.0055
    0.0000    1.0000    0.0000
    0.0002    0.9994    0.0004
    0.0000    1.0000    0.0000
    0.0001    0.9999    0.0000
    0.0037    0.9901    0.0061
    0.0000    0.9993    0.0007
    0.0001    0.9977    0.0022
    0.0000    1.0000    0.0000
    0.0001    0.9995    0.0005
    0.0000    1.0000    0.0000
    0.0000    0.9999    0.0000
    0.0000    1.0000    0.0000
    0.0000    1.0000    0.0000
    0.0000    1.0000    0.0000
    0.0075    0.9923    0.0001
    0.0000    1.0000    0.0000
    0.0000    0.9978    0.0022
    0.0020    0.9977    0.0003
    0.0000    1.0000    0.0000
    0.0000    0.9790    0.0210
    0.0001    0.9992    0.0007
    0.0000    0.9999    0.0000
    0.0002    0.9993    0.0005
    0.0000    0.9998    0.0002
    0.0043    0.9771    0.0186
    0.0000    1.0000    0.0000
    0.0000    1.0000    0.0000
    0.0003    0.9978    0.0020
    0.0004    0.9962    0.0034
    0.0001    0.9998    0.0001
    0.0000    1.0000    0.0000
    0.0350    0.8969    0.0681
    0.0008    0.9923    0.0069
    0.0009    0.9955    0.0035
    0.0003    0.9693    0.0304
    0.0000    1.0000    0.0000
    0.0000    1.0000    0.0000
    0.0064    0.9160    0.0776
    0.0171    0.8813    0.1016
    0.0000    0.9999    0.0001
    0.0000    1.0000    0.0000
    0.0000    1.0000    0.0000
    0.0000    0.9994    0.0006
    0.0001    0.9999    0.0000
    0.0000    0.9993    0.0006
    0.0002    0.9997    0.0000
    0.0000    0.9999    0.0001
    0.0000    1.0000    0.0000
    0.0000    1.0000    0.0000
    0.0000    1.0000    0.0000
    0.0001    0.9999    0.0000
    0.0000    0.9975    0.0025
    0.0000    0.9999    0.0001
    0.0000    0.9999    0.0000
    0.0000    0.9999    0.0001
    0.0001    0.9924    0.0074
    0.0002    0.9993    0.0004
    0.0000    1.0000    0.0000
    0.0000    0.9996    0.0004
    0.0006    0.9886    0.0109
    0.0001    0.9998    0.0001
    0.0235    0.9731    0.0034
    0.0000    1.0000    0.0000
    0.0000    0.9998    0.0002
    0.0001    0.9999    0.0000
    0.0005    0.9302    0.0693
    0.1123    0.8868    0.0009
    0.0000    0.9998    0.0002
    0.0263    0.9715    0.0022
    0.9507    0.0492    0.0000
    0.0003    0.9997    0.0001
    0.0001    0.9999    0.0000
    0.0000    0.9988    0.0012
    0.0000    1.0000    0.0000
    0.0000    0.9999    0.0001
    0.0000    1.0000    0.0000
    0.0114    0.9807    0.0079
    0.0000    1.0000    0.0000
    0.0000    1.0000    0.0000
    0.0000    1.0000    0.0000
    0.0000    0.9999    0.0001
    0.0000    1.0000    0.0000
    0.0000    0.9999    0.0001
    0.0000    1.0000    0.0000
    0.0000    1.0000    0.0000
    0.0000    1.0000    0.0000
    0.0000    1.0000    0.0000
    0.0000    0.9999    0.0001
    0.0000    0.9999    0.0001
    0.0000    0.9998    0.0002
    0.0000    0.9999    0.0001
    0.0000    1.0000    0.0000
    0.0000    1.0000    0.0000
    0.0000    0.9999    0.0001
    0.0001    0.9998    0.0000
    0.0000    1.0000    0.0000
    0.0000    0.9996    0.0004
    0.0000    0.9997    0.0003
    0.0001    0.9999    0.0001
    0.0000    0.9976    0.0024
    0.0000    1.0000    0.0000
    0.0000    0.9990    0.0010
    0.0000    0.9997    0.0003
    0.0000    1.0000    0.0000
    0.0000    0.9992    0.0008
    0.0000    0.9955    0.0045
    0.0000    1.0000    0.0000
    0.0002    0.9907    0.0091
    0.0003    0.9996    0.0001
    0.0005    0.9675    0.0320
    0.0001    0.9924    0.0075
    0.0047    0.8828    0.1125
    0.0000    0.9933    0.0067
    0.0076    0.9771    0.0154
    0.0002    0.9997    0.0001
    0.0001    0.9992    0.0007
    0.0000    0.9980    0.0020
    0.0000    0.9990    0.0010
    0.0000    0.9967    0.0033
    0.0000    0.9824    0.0176
    0.0001    0.9998    0.0001
    0.0000    0.9999    0.0001
    0.3163    0.6265    0.0572
    0.0000    0.9999    0.0001
    0.0000    1.0000    0.0000
    0.0028    0.9972    0.0000
    0.0000    1.0000    0.0000
    0.0062    0.9651    0.0287
    0.0971    0.9014    0.0014
    0.0086    0.9903    0.0011
    0.2736    0.7261    0.0003
    0.0000    1.0000    0.0000
    0.0001    0.9998    0.0000
    0.0081    0.9918    0.0001
    0.9048    0.0600    0.0352
    0.9833    0.0166    0.0001
    0.0820    0.9170    0.0010
    0.2398    0.7584    0.0019
    0.0023    0.9977    0.0000
    0.0000    1.0000    0.0000
    0.0000    1.0000    0.0000
    0.0008    0.9977    0.0015
    0.0016    0.9981    0.0003
    0.0004    0.9994    0.0002
    0.0001    0.9960    0.0039
    0.0004    0.6097    0.3899
    0.0000    0.9942    0.0057
    0.0000    1.0000    0.0000
    0.0000    0.9999    0.0001
    0.0001    0.9994    0.0005
    0.0002    0.9997    0.0001
    0.0000    1.0000    0.0000
    0.0003    0.9957    0.0040
    0.5311    0.4681    0.0008
    0.0008    0.9992    0.0000
    0.0011    0.9984    0.0005
    0.4670    0.5321    0.0009
    0.0001    0.9999    0.0000
    0.0037    0.9963    0.0000
    0.0552    0.9439    0.0009
    0.7000    0.2943    0.0056
    0.0000    0.9996    0.0004
    0.0001    0.9999    0.0000
    0.0271    0.9727    0.0002
    0.0046    0.9952    0.0002
    0.0002    0.9972    0.0026
    0.0001    0.9999    0.0000
    0.0000    0.9998    0.0002
    0.0518    0.9482    0.0000
    0.1626    0.8154    0.0220
    0.0000    1.0000    0.0000
    0.0001    0.9999    0.0000
    0.0000    0.9986    0.0014
    0.0003    0.9995    0.0002
    0.0000    0.9993    0.0007
    0.0001    0.9818    0.0181
    0.0010    0.9988    0.0001
    0.0001    0.9965    0.0034
    0.0003    0.9983    0.0014
    0.0001    0.9764    0.0236
    0.0000    0.9994    0.0006
    0.0000    0.9992    0.0008
    0.0000    0.9997    0.0003
    0.0000    0.9999    0.0000
    0.0000    1.0000    0.0000
    0.0001    0.9997    0.0003
    0.0000    0.9999    0.0001
    0.0000    0.9998    0.0002
    0.0000    0.9991    0.0009
    0.0000    1.0000    0.0000
    0.0000    1.0000    0.0000
    0.0019    0.9899    0.0083
    0.0001    0.9999    0.0000
    0.0000    1.0000    0.0000
    0.0000    0.9986    0.0014
    0.0279    0.3864    0.5858
    0.0000    0.9999    0.0001
    0.0000    1.0000    0.0000
    0.0000    0.9996    0.0004
    0.0032    0.9968    0.0000
    0.0017    0.9982    0.0001
    0.0012    0.9986    0.0001
    0.0260    0.9130    0.0609
    0.0412    0.9583    0.0005
    0.0235    0.9757    0.0007
    0.0004    0.9995    0.0001
    0.0001    0.9999    0.0000
    0.0001    0.9986    0.0013
    0.0002    0.9995    0.0003
    0.0000    0.9998    0.0002
    0.0000    1.0000    0.0000
    0.0000    1.0000    0.0000
    0.0000    1.0000    0.0000
    0.0000    1.0000    0.0000
    0.0000    1.0000    0.0000
    0.0001    0.9999    0.0000
    0.0011    0.9986    0.0003
    0.0034    0.9961    0.0005
    0.0000    0.9999    0.0001
    0.0001    0.9951    0.0049
    0.0000    1.0000    0.0000
    0.0000    1.0000    0.0000
    0.0000    1.0000    0.0000
    0.0000    0.9988    0.0012
    0.0000    1.0000    0.0000
    0.0000    1.0000    0.0000
    0.0000    0.9993    0.0007
    0.0000    0.9999    0.0001
    0.0000    0.9996    0.0004
    0.0000    1.0000    0.0000
    0.0000    1.0000    0.0000
    0.0002    0.9997    0.0001
    0.0001    0.9999    0.0000
    0.0000    0.9994    0.0006
    0.0000    0.9988    0.0012
    0.0000    0.9999    0.0001
    0.0000    0.9999    0.0001
    0.0000    0.9991    0.0009
    0.0000    1.0000    0.0000
    0.0000    0.9928    0.0072
    0.0000    0.9999    0.0000
    0.0000    0.9989    0.0011
    0.0000    0.9999    0.0001
    0.0000    1.0000    0.0000
    0.0000    1.0000    0.0000
    0.0000    1.0000    0.0000
    0.0000    1.0000    0.0000
    0.0000    1.0000    0.0000
    0.0000    1.0000    0.0000
    0.0000    1.0000    0.0000
    0.0000    0.9997    0.0003
    0.0000    1.0000    0.0000
    0.0000    1.0000    0.0000
    0.0000    1.0000    0.0000
    0.0000    0.9987    0.0013
    0.0000    0.9998    0.0002
    0.0000    0.9996    0.0004
    0.0000    1.0000    0.0000
    0.0001    0.9374    0.0625
    0.0000    1.0000    0.0000
    0.0000    1.0000    0.0000
    0.0002    0.9998    0.0000
    0.0000    1.0000    0.0000
    0.0000    1.0000    0.0000
    0.0021    0.9950    0.0029
    0.0000    1.0000    0.0000
    0.0000    0.9998    0.0002
    0.0000    0.9843    0.0157
    0.0000    1.0000    0.0000
    0.0000    1.0000    0.0000
    0.0000    0.9999    0.0001
    0.0754    0.9227    0.0019
    0.0000    1.0000    0.0000
    0.0000    1.0000    0.0000
    0.0000    1.0000    0.0000
    0.0000    1.0000    0.0000
    0.0000    1.0000    0.0000
    0.0000    1.0000    0.0000
    0.0000    0.9997    0.0003
    0.0000    1.0000    0.0000
    0.0000    0.9998    0.0002
    0.0000    1.0000    0.0000
    0.0000    1.0000    0.0000
    0.0000    1.0000    0.0000
    0.0000    1.0000    0.0000
    0.0000    1.0000    0.0000
    0.0000    0.9998    0.0002
    0.0059    0.9941    0.0001
    0.0000    1.0000    0.0000
    0.0000    1.0000    0.0000
    0.0000    0.9999    0.0001
    0.0000    1.0000    0.0000
    0.0000    0.9980    0.0020
    0.0100    0.8800    0.1100
    0.0549    0.8389    0.1062
    0.0000    0.9995    0.0005
    0.0000    0.9999    0.0001
    0.0015    0.9924    0.0060
    0.0000    1.0000    0.0000
    0.0000    1.0000    0.0000
    0.0000    0.9999    0.0001
    0.0000    1.0000    0.0000
    0.0001    0.9964    0.0035
    0.0000    1.0000    0.0000
    0.0000    1.0000    0.0000
    0.0002    0.9998    0.0000
    0.0000    0.9997    0.0003
    0.0000    1.0000    0.0000
    0.0000    1.0000    0.0000
    0.0000    1.0000    0.0000
    0.0000    0.9990    0.0009
    0.0000    0.9979    0.0021
    0.0000    1.0000    0.0000
    0.0000    1.0000    0.0000
    0.0000    1.0000    0.0000
    0.0000    0.9985    0.0015
    0.0000    1.0000    0.0000
    0.0168    0.9673    0.0159
    0.0000    0.9999    0.0001
    0.0000    1.0000    0.0000
    0.0000    1.0000    0.0000
    0.0000    1.0000    0.0000
    0.0000    0.9998    0.0002
    0.0000    1.0000    0.0000
    0.0000    1.0000    0.0000
    0.0000    0.9998    0.0002
    0.0000    0.9580    0.0420
    0.0000    0.9993    0.0007
    0.0000    1.0000    0.0000
    0.0000    1.0000    0.0000
    0.0000    0.9998    0.0002
    0.0000    1.0000    0.0000
    0.0000    1.0000    0.0000
    0.0015    0.9964    0.0021
    0.0036    0.9947    0.0016
    0.0000    1.0000    0.0000
    0.0000    0.9995    0.0005
    0.0000    1.0000    0.0000
    0.0000    0.9993    0.0007
    0.0001    0.9793    0.0206
    0.0000    0.9999    0.0000
    0.0001    0.9881    0.0118
    0.0000    0.9999    0.0001
    0.0000    1.0000    0.0000
    0.0001    0.9996    0.0003
    0.0000    0.9993    0.0007
    0.0003    0.9996    0.0001
    0.0000    0.9998    0.0002
    0.0000    0.9998    0.0002
    0.0000    1.0000    0.0000
    0.0000    1.0000    0.0000
    0.0000    0.9926    0.0074
    0.0000    1.0000    0.0000
    0.0000    0.9996    0.0004
    0.0000    0.9999    0.0001
    0.0000    1.0000    0.0000
    0.0000    1.0000    0.0000
    0.0000    1.0000    0.0000
    0.0000    0.9973    0.0027
    0.0001    0.9943    0.0056
    0.0000    1.0000    0.0000
    0.0000    1.0000    0.0000
    0.0000    0.9950    0.0050
    0.0042    0.9956    0.0002
    0.0000    1.0000    0.0000
    0.0000    1.0000    0.0000
    0.0007    0.9946    0.0047
    0.0000    1.0000    0.0000
    0.0000    0.9991    0.0009
    0.0000    1.0000    0.0000
    0.0000    1.0000    0.0000
    0.0000    1.0000    0.0000
    0.0000    1.0000    0.0000
    0.0000    1.0000    0.0000
    0.0000    0.9881    0.0119
    0.0000    1.0000    0.0000
    0.0001    0.9876    0.0123
    0.0024    0.9969    0.0007
    0.0000    0.9998    0.0002
    0.0000    1.0000    0.0000
    0.0000    0.9993    0.0007
    0.0000    0.9999    0.0001
    0.0015    0.9894    0.0091
    0.0000    0.9998    0.0002
    0.0000    0.9999    0.0000
    0.0000    1.0000    0.0000
    0.0000    0.9999    0.0001
    0.0000    0.9997    0.0003
    0.0000    0.9984    0.0016
    0.0000    0.9998    0.0002
    0.0000    1.0000    0.0000
    0.0000    1.0000    0.0000
    0.0000    1.0000    0.0000
    0.0000    1.0000    0.0000
    0.0000    0.9999    0.0001
    0.0003    0.9997    0.0000
    0.0000    1.0000    0.0000
    0.0000    1.0000    0.0000
    0.0000    1.0000    0.0000
    0.0000    1.0000    0.0000
    0.0000    1.0000    0.0000
    0.0000    1.0000    0.0000
    0.0000    1.0000    0.0000
    0.0000    1.0000    0.0000
    0.0000    1.0000    0.0000
    0.0000    0.9998    0.0002
    0.0000    1.0000    0.0000
    0.0000    0.9999    0.0001
    0.0000    1.0000    0.0000
    0.0009    0.9936    0.0055
    0.0001    0.9999    0.0000
    0.0000    1.0000    0.0000
    0.0000    0.9999    0.0001
    0.0000    1.0000    0.0000
    0.0000    1.0000    0.0000
    0.0000    1.0000    0.0000
    0.0000    0.9958    0.0042
    0.0000    1.0000    0.0000
    0.0000    1.0000    0.0000
    0.0000    1.0000    0.0000
    0.0000    0.9999    0.0000
    0.0000    0.9953    0.0047
    0.0000    1.0000    0.0000
    0.0000    1.0000    0.0000
    0.0000    1.0000    0.0000
    0.0000    1.0000    0.0000
    0.0000    1.0000    0.0000
    0.0000    0.9501    0.0498
    0.0001    0.9992    0.0007
    0.0000    0.9986    0.0014
    0.0000    1.0000    0.0000
    0.0000    1.0000    0.0000
    0.0000    0.9999    0.0001
    0.0000    0.9995    0.0005
    0.0000    1.0000    0.0000
    0.0000    1.0000    0.0000
    0.0003    0.9992    0.0005
    0.0000    1.0000    0.0000
    0.0000    0.7475    0.2525
    0.0000    1.0000    0.0000
    0.0000    1.0000    0.0000
    0.0000    1.0000    0.0000
    0.0000    1.0000    0.0000
    0.0000    0.9999    0.0001
    0.0000    0.9998    0.0002
    0.0002    0.9998    0.0000
    0.0000    0.9917    0.0083
    0.0003    0.9997    0.0000
    0.0000    1.0000    0.0000
    0.0000    0.9995    0.0005
    0.0000    0.9997    0.0003
    0.0000    0.9996    0.0004
    0.0000    0.9991    0.0009
    0.0000    0.9997    0.0003
    0.0000    0.9999    0.0001
    0.0000    1.0000    0.0000
    0.0000    1.0000    0.0000
    0.0001    0.9997    0.0002
    0.0014    0.9861    0.0125
    0.0000    0.9997    0.0003
    0.0000    0.9997    0.0003
    0.0000    0.9999    0.0001
    0.0000    1.0000    0.0000
    0.0000    1.0000    0.0000
    0.0000    1.0000    0.0000
    0.0000    0.9999    0.0001
    0.0000    1.0000    0.0000
    0.0000    0.9997    0.0002
    0.0000    1.0000    0.0000
    0.0000    0.9998    0.0002
    0.0000    1.0000    0.0000
    0.0000    0.9999    0.0001
    0.0000    1.0000    0.0000
    0.0001    0.9642    0.0358
    0.0000    0.9946    0.0054
    0.0005    0.9701    0.0295
    0.0000    1.0000    0.0000
    0.0000    0.7140    0.2860
    0.0000    0.9972    0.0028
    0.0000    1.0000    0.0000
    0.0000    1.0000    0.0000
    0.0000    0.9971    0.0029
    0.0000    0.9970    0.0030
    0.0000    0.9991    0.0008
    0.0000    0.9977    0.0023
    0.0000    0.9999    0.0001
    0.0001    0.9991    0.0008
    0.0000    1.0000    0.0000
    0.0000    1.0000    0.0000
    0.0000    0.9999    0.0001
    0.0000    1.0000    0.0000
    0.0000    0.9999    0.0001
    0.0000    1.0000    0.0000
    0.0000    1.0000    0.0000
    0.0000    1.0000    0.0000
    0.0000    1.0000    0.0000
    0.0000    0.9999    0.0001
    0.0000    1.0000    0.0000
    0.0000    1.0000    0.0000
    0.0000    1.0000    0.0000
    0.0000    0.9997    0.0003
    0.0000    0.9996    0.0004
    0.0000    1.0000    0.0000
    0.0000    1.0000    0.0000
    0.0000    1.0000    0.0000
    0.0000    1.0000    0.0000
    0.0000    0.9985    0.0015
    0.0001    0.9999    0.0000
    0.0000    0.9999    0.0001
    0.0000    1.0000    0.0000
    0.0000    0.9999    0.0001
    0.0006    0.9987    0.0007
    0.0003    0.9997    0.0000
    0.0000    0.9971    0.0029
    0.0000    0.9992    0.0008
    0.0002    0.9998    0.0000
    0.0000    1.0000    0.0000
    0.0000    1.0000    0.0000
    0.0000    1.0000    0.0000
    0.0000    1.0000    0.0000
    0.0000    1.0000    0.0000
    0.0000    0.9999    0.0001
    0.0000    1.0000    0.0000
    0.0000    0.9990    0.0010
    0.0000    1.0000    0.0000
    0.0000    1.0000    0.0000
    0.0000    1.0000    0.0000
    0.0000    1.0000    0.0000
    0.0000    1.0000    0.0000
    0.0000    0.9633    0.0367
    0.0005    0.9977    0.0018
    0.0001    0.9999    0.0001
    0.0000    0.9993    0.0007
    0.0000    1.0000    0.0000
    0.0000    1.0000    0.0000
    0.0000    0.9745    0.0255
    0.0000    1.0000    0.0000
    0.0000    1.0000    0.0000
    0.0000    0.9894    0.0106
    0.0000    0.9992    0.0008
    0.0001    0.9996    0.0003
    0.0000    0.9997    0.0003
    0.0000    0.9989    0.0011
    0.0000    1.0000    0.0000
    0.0000    1.0000    0.0000
    0.0000    1.0000    0.0000
    0.0000    0.9995    0.0005
    0.0002    0.9996    0.0002
    0.0000    1.0000    0.0000
    0.0000    0.9987    0.0013
    0.0000    1.0000    0.0000
    0.0000    0.9990    0.0010
    0.0001    0.9999    0.0001
    0.0000    1.0000    0.0000
    0.0000    0.9998    0.0002
    0.0000    1.0000    0.0000
    0.0000    0.9999    0.0001
    0.0000    1.0000    0.0000
    0.0000    1.0000    0.0000
    0.0000    1.0000    0.0000
    0.0000    0.9998    0.0002
    0.0000    0.9998    0.0002
    0.0000    1.0000    0.0000
    0.0001    0.9999    0.0000
    0.0000    1.0000    0.0000
    0.0000    1.0000    0.0000
    0.0000    1.0000    0.0000
    0.0000    0.9999    0.0001
    0.0000    0.9980    0.0020
    0.0000    0.9997    0.0003
    0.0000    0.9998    0.0002
    0.0000    1.0000    0.0000
    0.0000    1.0000    0.0000
    0.0000    1.0000    0.0000
    0.0000    1.0000    0.0000
    0.0164    0.9834    0.0002
    0.4981    0.3746    0.1273
    0.0012    0.9981    0.0008
    0.0000    1.0000    0.0000
    0.0000    0.9865    0.0135
    0.0000    0.9233    0.0767
    0.0000    0.9998    0.0002
    0.0000    1.0000    0.0000
    0.0000    0.9999    0.0001
    0.0000    0.9999    0.0001
    0.0000    0.9917    0.0083
    0.0000    1.0000    0.0000
    0.0000    1.0000    0.0000
    0.0000    1.0000    0.0000
    0.0000    1.0000    0.0000
    0.0000    0.9994    0.0006
    0.0000    0.9979    0.0020
    0.0002    0.9947    0.0050
    0.0000    1.0000    0.0000
    0.0000    1.0000    0.0000
    0.0002    0.9957    0.0041
    0.0036    0.9948    0.0016
    0.0000    1.0000    0.0000
    0.0000    0.9997    0.0003
    0.0000    1.0000    0.0000
    0.0000    1.0000    0.0000
    0.0000    1.0000    0.0000
    0.0004    0.9992    0.0003
    0.0000    0.9886    0.0113
    0.0000    1.0000    0.0000
    0.0000    1.0000    0.0000
    0.0000    1.0000    0.0000
    0.0000    0.9202    0.0798
    0.0000    1.0000    0.0000
    0.0000    1.0000    0.0000
    0.0000    0.9978    0.0022
    0.0000    1.0000    0.0000
    0.0000    1.0000    0.0000
    0.0000    1.0000    0.0000
    0.0000    0.9999    0.0001
    0.0000    0.9959    0.0041
    0.0000    0.9999    0.0000
    0.0000    1.0000    0.0000
    0.0000    1.0000    0.0000
    0.0000    1.0000    0.0000
    0.0000    1.0000    0.0000
    0.0001    0.9999    0.0000
    0.0000    1.0000    0.0000
    0.0000    0.9997    0.0003
    0.0020    0.9980    0.0000
    0.0000    1.0000    0.0000
    0.0000    0.9999    0.0001
    0.0000    0.9999    0.0001
    0.0000    1.0000    0.0000
    0.0000    1.0000    0.0000
    0.0086    0.9914    0.0000
    0.0029    0.9971    0.0000
    0.0000    1.0000    0.0000
    0.0001    0.9998    0.0001
    0.0002    0.9998    0.0000
    0.0000    0.9999    0.0000
    0.0000    1.0000    0.0000
    0.0000    1.0000    0.0000
    0.0000    0.9947    0.0053
    0.0007    0.9992    0.0001
    0.0008    0.9991    0.0002
    0.0000    1.0000    0.0000
    0.0000    1.0000    0.0000
    0.0001    0.9999    0.0000
    0.0000    0.9999    0.0001
    0.0000    1.0000    0.0000
    0.0000    1.0000    0.0000
    0.0003    0.9997    0.0000
    0.0000    1.0000    0.0000
    0.0000    1.0000    0.0000
    0.0004    0.9996    0.0000
    0.0000    0.9998    0.0002
    0.0001    0.9991    0.0008
    0.0001    0.9987    0.0012
    0.0001    0.9999    0.0000
    0.0000    0.9999    0.0001
    0.0029    0.9971    0.0000
    0.0001    0.9999    0.0000
    0.0000    1.0000    0.0000
    0.0001    0.9998    0.0000
    0.0000    1.0000    0.0000
    0.0000    1.0000    0.0000
    0.0000    1.0000    0.0000
    0.0000    0.9999    0.0001
    0.0000    0.9999    0.0001
    0.0118    0.9882    0.0000
    0.0005    0.9995    0.0000
    0.0000    0.9989    0.0011
    0.0000    1.0000    0.0000
    0.0000    0.9999    0.0001
    0.0000    0.9999    0.0001
    0.0000    0.9996    0.0004
    0.0033    0.9963    0.0004
    0.0000    0.9998    0.0002
    0.0000    0.9948    0.0052
    0.0002    0.9990    0.0007
    0.0000    1.0000    0.0000
    0.0000    1.0000    0.0000
    0.0000    0.9999    0.0001
    0.0006    0.9965    0.0029
    0.0000    0.9999    0.0001
    0.0000    0.9999    0.0001
    0.0000    1.0000    0.0000
    0.0009    0.9991    0.0000
    0.0000    1.0000    0.0000
    0.0000    1.0000    0.0000
    0.0000    1.0000    0.0000
    0.0031    0.9969    0.0000
    0.0000    1.0000    0.0000
    0.0004    0.9954    0.0042
    0.0000    1.0000    0.0000
    0.0000    1.0000    0.0000
    0.0000    0.9999    0.0001
    0.0000    1.0000    0.0000
    0.0000    0.9993    0.0006
    0.0001    0.9996    0.0003
    0.0000    0.9999    0.0000
    0.0000    1.0000    0.0000
    0.0004    0.9996    0.0000
    0.0000    1.0000    0.0000
    0.0000    1.0000    0.0000
    0.0000    1.0000    0.0000
    0.0000    0.9999    0.0001
    0.0000    1.0000    0.0000
    0.0000    1.0000    0.0000
    0.0000    1.0000    0.0000
    0.0004    0.9989    0.0007
    0.0001    0.9997    0.0002
    0.0000    1.0000    0.0000
    0.0004    0.9996    0.0000
    0.0000    1.0000    0.0000
    0.0000    0.9996    0.0004
    0.0000    1.0000    0.0000
    0.0000    1.0000    0.0000
    0.0000    1.0000    0.0000
    0.0000    0.9999    0.0001
    0.0000    0.9999    0.0000
    0.0000    1.0000    0.0000
    0.0000    1.0000    0.0000
    0.0001    0.9981    0.0018
    0.0000    1.0000    0.0000
    0.0000    1.0000    0.0000
    0.0000    1.0000    0.0000
    0.0658    0.9341    0.0000
    0.0000    0.9999    0.0000
    0.0000    1.0000    0.0000
    0.0000    0.9999    0.0001
    0.0000    1.0000    0.0000
    0.0000    1.0000    0.0000
    0.0000    1.0000    0.0000
    0.0000    1.0000    0.0000
    0.0004    0.9996    0.0000
    0.0000    1.0000    0.0000
    0.0000    1.0000    0.0000
    0.0000    1.0000    0.0000
    0.0000    1.0000    0.0000
    0.0000    1.0000    0.0000
    0.0000    1.0000    0.0000
    0.0011    0.5262    0.4727
    0.0000    0.9999    0.0001
    0.0000    0.9991    0.0009
    0.0000    1.0000    0.0000
    0.0027    0.9971    0.0002
    0.0000    1.0000    0.0000
    0.0000    1.0000    0.0000
    0.0000    0.9999    0.0001
    0.0000    1.0000    0.0000
    0.0000    1.0000    0.0000
    0.0004    0.9996    0.0000
    0.0001    0.9999    0.0000
    0.0002    0.9998    0.0000
    0.0000    1.0000    0.0000
    0.0000    1.0000    0.0000
    0.0000    1.0000    0.0000
    0.0066    0.9934    0.0000
    0.0000    1.0000    0.0000
    0.0001    0.9999    0.0000
    0.0001    0.9368    0.0631
    0.0001    0.9993    0.0007
    0.0000    0.9998    0.0001
    0.0000    1.0000    0.0000
    0.0014    0.9981    0.0005
    0.0000    0.9994    0.0006
    0.0001    0.9976    0.0023
    0.0008    0.9991    0.0001
    0.0000    1.0000    0.0000
    0.0000    1.0000    0.0000
    0.0011    0.9989    0.0000
    0.0842    0.9158    0.0000
    0.0015    0.9985    0.0000
    0.0000    0.9999    0.0001
    0.0002    0.9997    0.0001
    0.0000    0.9998    0.0002
    0.0000    1.0000    0.0000
    0.0000    1.0000    0.0000
    0.0004    0.9995    0.0001
    0.0000    1.0000    0.0000
    0.0000    0.9999    0.0001
    0.0019    0.9979    0.0002
    0.0005    0.9995    0.0000
    0.0003    0.9996    0.0001
    0.0000    1.0000    0.0000
    0.0000    0.9998    0.0001
    0.0386    0.9612    0.0002
    0.0008    0.9976    0.0016
    0.0006    0.9949    0.0045
    0.0000    1.0000    0.0000
    0.0000    0.9999    0.0000
    0.0000    0.9999    0.0000
    0.0000    1.0000    0.0000
    0.0000    0.9999    0.0001
    0.0010    0.9824    0.0166
    0.0001    0.9992    0.0007
    0.0005    0.9995    0.0000
    0.0001    0.9999    0.0000
    0.0001    0.9997    0.0002
    0.0000    1.0000    0.0000
    0.0000    1.0000    0.0000
    0.0000    0.9999    0.0001
    0.0000    1.0000    0.0000
    0.0000    1.0000    0.0000
    0.0002    0.9998    0.0000
    0.0000    0.9998    0.0002
    0.0000    1.0000    0.0000
    0.0003    0.9986    0.0011
    0.0081    0.9737    0.0182
    0.0000    1.0000    0.0000
    0.0001    0.9999    0.0000
    0.0464    0.9524    0.0011
    0.0022    0.9978    0.0000
    0.1242    0.8758    0.0000
    0.0000    1.0000    0.0000
    0.0362    0.9554    0.0084
    0.0001    0.9997    0.0002
    0.0000    0.9995    0.0005
    0.0550    0.9360    0.0090
    0.0019    0.9981    0.0000
    0.0204    0.9796    0.0000
    0.0000    0.9998    0.0002
    0.0003    0.9997    0.0000
    0.0000    1.0000    0.0000
    0.6317    0.3606    0.0077
    0.0051    0.9930    0.0019
    0.0346    0.9654    0.0000
    0.0234    0.9765    0.0001
    0.0508    0.9492    0.0000
    0.0000    1.0000    0.0000
    0.0004    0.9996    0.0000
    0.0000    1.0000    0.0000
    0.0074    0.9916    0.0010
    0.0001    0.9999    0.0000
    0.0000    1.0000    0.0000
    0.0000    0.9998    0.0002
    0.0004    0.9996    0.0000
    0.0000    1.0000    0.0000
    0.0025    0.9975    0.0000
    0.0085    0.9360    0.0556
    0.8760    0.1239    0.0001
    0.0124    0.9876    0.0000
    0.0001    0.9996    0.0004
    0.0144    0.9856    0.0001
    0.0001    0.9998    0.0001
    0.0042    0.9958    0.0000
    0.0795    0.9205    0.0000
    0.0000    0.9998    0.0002
    0.0000    1.0000    0.0000
    0.0000    1.0000    0.0000
    0.1369    0.8601    0.0030
    0.0036    0.9963    0.0001
    0.0000    0.9999    0.0000
    0.0018    0.9982    0.0000
    0.0001    0.9998    0.0000
    0.0001    0.9999    0.0001
    0.0020    0.9936    0.0044
    0.0000    0.9999    0.0001
    0.0000    1.0000    0.0000
    0.0000    1.0000    0.0000
    0.6720    0.3280    0.0000
    0.0000    1.0000    0.0000
    0.3107    0.6783    0.0110
    0.0042    0.9957    0.0000
    0.0004    0.9996    0.0000
    0.0001    0.9985    0.0014
    0.0000    1.0000    0.0000
    0.0103    0.9726    0.0171
    0.0688    0.9311    0.0001
    0.0137    0.9862    0.0001
    0.0000    1.0000    0.0000
    0.0000    1.0000    0.0000
    0.0000    0.9982    0.0018
    0.0008    0.9992    0.0000
    0.0000    0.9999    0.0001
    0.0000    0.9999    0.0001
    0.0000    1.0000    0.0000
    0.0001    0.9999    0.0000
    0.0000    1.0000    0.0000
    0.0000    0.9999    0.0001
    0.0010    0.9977    0.0013
    0.0000    0.9999    0.0001
    0.0000    0.9993    0.0007
    0.0002    0.9993    0.0004
    0.0000    1.0000    0.0000
    0.0000    0.9995    0.0005
    0.0331    0.9664    0.0005
    0.0000    1.0000    0.0000
    0.0000    0.9988    0.0012
    0.0000    1.0000    0.0000
    0.0000    1.0000    0.0000
    0.0000    0.9999    0.0001
    0.0000    0.9971    0.0029
    0.0000    1.0000    0.0000
    0.0000    1.0000    0.0000
    0.0028    0.9972    0.0000
    0.0042    0.9955    0.0003
    0.0015    0.9978    0.0007
    0.0001    0.9991    0.0007
    0.0000    1.0000    0.0000
    0.0000    1.0000    0.0000
    0.0662    0.9057    0.0282
    0.0046    0.9954    0.0000
    0.0002    0.9997    0.0001
    0.0041    0.9753    0.0206
    0.0001    0.9994    0.0005
    0.0000    1.0000    0.0000
    0.0000    0.9999    0.0001
    0.0002    0.9992    0.0007
    0.0013    0.9923    0.0065
    0.0863    0.6399    0.2737
    0.0001    0.9997    0.0002
    0.0203    0.9796    0.0001
    0.0000    1.0000    0.0000
    0.0045    0.9948    0.0007
    0.0044    0.9950    0.0006
    0.0026    0.9974    0.0000
    0.0036    0.9963    0.0001
    0.0000    0.9999    0.0001
    0.0000    1.0000    0.0000
    0.0000    1.0000    0.0000
    0.0001    0.9999    0.0000
    0.0000    1.0000    0.0000
    0.0000    1.0000    0.0000
    0.0000    1.0000    0.0000
    0.0015    0.9985    0.0000
    0.0004    0.9973    0.0024
    0.0003    0.9994    0.0003
    0.0000    1.0000    0.0000
    0.0000    1.0000    0.0000
    0.0000    0.9999    0.0001
    0.0000    0.9999    0.0001
    0.0000    0.9997    0.0003
    0.0000    1.0000    0.0000
    0.0000    1.0000    0.0000
    0.0019    0.9975    0.0006
    0.0000    1.0000    0.0000
    0.0000    0.9998    0.0002
    0.0009    0.9983    0.0008
    0.0017    0.7411    0.2572
    0.0000    1.0000    0.0000
    0.0000    0.9999    0.0001
    0.0001    0.9998    0.0001
    0.0006    0.9993    0.0001
    0.1016    0.8982    0.0002
    0.0001    0.9986    0.0013
    0.0000    0.9634    0.0366
    0.0000    1.0000    0.0000
    0.0000    1.0000    0.0000
    0.0000    1.0000    0.0000
    0.0000    0.9998    0.0001
    0.0007    0.9990    0.0003
    0.0000    1.0000    0.0000
    0.0004    0.9995    0.0001
    0.0000    0.9992    0.0008
    0.0000    0.9999    0.0001
    0.0000    1.0000    0.0000
    0.0001    0.9982    0.0017
    0.0000    0.9989    0.0011
    0.0001    0.9999    0.0000
    0.0000    0.9981    0.0019
    0.0001    0.9998    0.0000
    0.0000    0.9997    0.0003
    0.0001    0.9999    0.0000
    0.0018    0.9980    0.0001
    0.0000    1.0000    0.0000
    0.0039    0.9828    0.0134
    0.0245    0.9750    0.0005
    0.0300    0.9692    0.0007
    0.0001    0.9604    0.0395
    0.0000    1.0000    0.0000
    0.0000    1.0000    0.0000
    0.0000    0.9999    0.0001
    0.0000    0.9989    0.0011
    0.0001    0.9900    0.0099
    0.0011    0.9899    0.0089
    0.0001    0.9999    0.0000
    0.0001    0.9999    0.0000
    0.0000    1.0000    0.0000
    0.0000    0.9938    0.0062
    0.0001    0.9993    0.0006
    0.0009    0.9985    0.0006
    0.0000    0.9997    0.0003
    0.0000    0.9962    0.0038
    0.0000    1.0000    0.0000
    0.0000    0.9999    0.0001
    0.0000    1.0000    0.0000
    0.0012    0.9964    0.0024
    0.0000    0.9941    0.0059
    0.0001    0.9999    0.0000
    0.0000    0.9996    0.0004
    0.0020    0.9972    0.0008
    0.0218    0.9782    0.0001
    0.0000    1.0000    0.0000
    0.0000    1.0000    0.0000
    0.0007    0.9993    0.0000
    0.0000    0.9885    0.0115
    0.0001    0.9982    0.0017
    0.0000    0.9997    0.0002
    0.0000    1.0000    0.0000
    0.0018    0.9982    0.0000
    0.0000    1.0000    0.0000
    0.0001    0.9998    0.0001
    0.0001    0.9998    0.0002
    0.0002    0.9998    0.0000
    0.0001    0.9999    0.0000
    0.0001    0.9999    0.0000
    0.0017    0.9983    0.0000
    0.0000    1.0000    0.0000
    0.0036    0.9949    0.0016
    0.0000    1.0000    0.0000
    0.0000    0.9999    0.0001
    0.0000    0.9820    0.0180
    0.0000    0.9999    0.0001
    0.2150    0.7826    0.0025
    0.0000    1.0000    0.0000
    0.0001    0.9973    0.0026
    0.0220    0.9766    0.0014
    0.0000    1.0000    0.0000
    0.0000    0.9999    0.0001
    0.0000    0.9999    0.0001
    0.0000    0.9999    0.0001
    0.0523    0.9350    0.0128
    0.0000    0.9998    0.0002
    0.0000    0.9999    0.0001
    0.0001    0.9998    0.0001
    0.0000    1.0000    0.0000
    0.0000    1.0000    0.0000
    0.0000    1.0000    0.0000
    0.0000    1.0000    0.0000
    0.0000    1.0000    0.0000
    0.0000    1.0000    0.0000
    0.0001    0.9998    0.0001
    0.0000    0.9999    0.0000
    0.0000    1.0000    0.0000
    0.0000    1.0000    0.0000
    0.0000    0.9994    0.0006
    0.0000    1.0000    0.0000
    0.0009    0.9985    0.0006
    0.0001    0.9999    0.0000
    0.0000    0.9998    0.0002
    0.0000    1.0000    0.0000
    0.0000    1.0000    0.0000
    0.0000    1.0000    0.0000
    0.0000    0.9926    0.0074
    0.0000    0.9885    0.0115
    0.0001    0.9996    0.0004
    0.0022    0.9977    0.0000
    0.0035    0.9964    0.0001
    0.0000    0.9887    0.0113
    0.0000    0.9999    0.0001
    0.0513    0.9174    0.0313
    0.0000    1.0000    0.0000
    0.0000    1.0000    0.0000
    0.0000    0.9837    0.0162
    0.0002    0.9941    0.0057
    0.0000    0.9999    0.0000
    0.0007    0.9993    0.0000
    0.0000    0.9999    0.0001
    0.0000    1.0000    0.0000
    0.0000    0.9996    0.0004
    0.0009    0.9974    0.0018
    0.0000    1.0000    0.0000
    0.0000    0.9932    0.0068
    0.0000    1.0000    0.0000
    0.0000    1.0000    0.0000
    0.0000    0.9994    0.0006
    0.0000    0.9998    0.0002
    0.0000    0.9989    0.0011
    0.0000    0.9999    0.0001
    0.0009    0.9959    0.0032
    0.0000    0.9999    0.0000
    0.0000    1.0000    0.0000
    0.0001    0.9994    0.0005
    0.0000    1.0000    0.0000
    0.0014    0.9986    0.0000
    0.0029    0.9963    0.0007
    0.0000    0.9834    0.0166
    0.0000    0.6912    0.3088
    0.0000    0.9972    0.0028
    0.0000    0.9970    0.0030
    0.0000    0.9997    0.0003
    0.0000    0.9998    0.0002
    0.0000    0.9995    0.0005
    0.0000    1.0000    0.0000
    0.0000    0.9996    0.0004
    0.0000    0.9999    0.0001
    0.0022    0.9642    0.0336
    0.0000    1.0000    0.0000
    0.0000    0.9955    0.0045
    0.0000    0.9992    0.0008
    0.0000    0.9996    0.0004
    0.0001    0.9986    0.0013
    0.0000    0.9997    0.0003
    0.0000    0.9993    0.0007
    0.0000    0.9999    0.0000
    0.0000    1.0000    0.0000
    0.0000    1.0000    0.0000
    0.0000    1.0000    0.0000
    0.0000    1.0000    0.0000
    0.0656    0.9216    0.0129
    0.0000    1.0000    0.0000
    0.0000    1.0000    0.0000
    0.0000    0.9979    0.0021
    0.0000    0.9987    0.0013
    0.0000    0.9927    0.0072
    0.0000    0.9932    0.0068
    0.0000    0.9993    0.0007
    0.0000    0.9998    0.0002
    0.0000    1.0000    0.0000
    0.0000    1.0000    0.0000
    0.0004    0.9051    0.0945
    0.0000    0.9997    0.0003
    0.0002    0.6900    0.3098
    0.0000    0.9999    0.0001
    0.0006    0.9994    0.0000
    0.0000    0.9972    0.0028
    0.0003    0.9989    0.0008
    0.0000    0.9979    0.0021
    0.0000    0.9997    0.0003
    0.0000    1.0000    0.0000
    0.0000    1.0000    0.0000
    0.0000    1.0000    0.0000
    0.0000    0.9998    0.0002
    0.0000    1.0000    0.0000
    0.0000    1.0000    0.0000
    0.0000    1.0000    0.0000
    0.0000    0.9991    0.0009
    0.0007    0.9992    0.0001
    0.0025    0.9969    0.0006
    0.0000    1.0000    0.0000
    0.0000    1.0000    0.0000
    0.0046    0.9952    0.0002
    0.0000    0.9998    0.0002
    0.0000    0.9995    0.0005
    0.0000    0.9986    0.0014
    0.0000    0.9998    0.0001
    0.0009    0.9980    0.0010
    0.0000    1.0000    0.0000
    0.0000    0.9999    0.0001
    0.0000    0.9998    0.0002
    0.0001    0.9843    0.0156
    0.0000    1.0000    0.0000
    0.0000    1.0000    0.0000
    0.0003    0.9996    0.0001
    0.0008    0.9992    0.0000
    0.0000    0.9999    0.0000
    0.0004    0.9992    0.0003
    0.0000    1.0000    0.0000
    0.0000    0.9999    0.0001
    0.0000    1.0000    0.0000
    0.0000    1.0000    0.0000
    0.0000    0.9986    0.0013
    0.0011    0.9976    0.0013
    0.0003    0.9994    0.0003
    0.0000    1.0000    0.0000
    0.0000    1.0000    0.0000
    0.0000    1.0000    0.0000
    0.0000    1.0000    0.0000
    0.0009    0.9977    0.0014
    0.0000    1.0000    0.0000
    0.0000    0.9991    0.0008
    0.0000    1.0000    0.0000
    0.0001    0.9979    0.0021
    0.0003    0.9996    0.0001
    0.0002    0.9992    0.0006
    0.0001    0.9998    0.0001
    0.0001    0.9990    0.0009
    0.0000    1.0000    0.0000
    0.0000    1.0000    0.0000
    0.0000    0.9999    0.0001
    0.0000    1.0000    0.0000
    0.0001    0.9999    0.0000
    0.0000    0.9999    0.0001
    0.0000    0.9998    0.0002
    0.0000    1.0000    0.0000
    0.0000    0.9996    0.0003
    0.0000    1.0000    0.0000
    0.0000    1.0000    0.0000
    0.0002    0.9993    0.0006
    0.0000    1.0000    0.0000
    0.0000    0.9894    0.0106
    0.0000    1.0000    0.0000
    0.0000    1.0000    0.0000
    0.0000    1.0000    0.0000
    0.0003    0.9946    0.0051
    0.0000    1.0000    0.0000
    0.0080    0.9914    0.0006
    0.0003    0.9991    0.0006
    0.0001    0.9999    0.0000
    0.0000    1.0000    0.0000
    0.0000    1.0000    0.0000
    0.0000    0.9999    0.0001
    0.0000    1.0000    0.0000
    0.0000    1.0000    0.0000
    0.0102    0.9898    0.0000
    0.0000    1.0000    0.0000
    0.0000    1.0000    0.0000
    0.0000    1.0000    0.0000
    0.0000    1.0000    0.0000
    0.0000    1.0000    0.0000
    0.0010    0.9971    0.0019
    0.0000    0.9999    0.0001
    0.0001    0.9999    0.0001
    0.0000    1.0000    0.0000
    0.0000    1.0000    0.0000
    0.0000    0.9999    0.0000
    0.0000    1.0000    0.0000
    0.0000    1.0000    0.0000
    0.0000    1.0000    0.0000
    0.0000    1.0000    0.0000
    0.0000    1.0000    0.0000
    0.0000    1.0000    0.0000
    0.0000    1.0000    0.0000
    0.0000    1.0000    0.0000
    0.0051    0.8827    0.1122
    0.0003    0.9997    0.0000
    0.0014    0.9985    0.0001
    0.0000    1.0000    0.0000
    0.0000    0.9999    0.0001
    0.0000    1.0000    0.0000
    0.0001    0.9998    0.0001
    0.0000    0.9999    0.0001
    0.0000    1.0000    0.0000
    0.0002    0.9998    0.0000
    0.0000    1.0000    0.0000
    0.0000    1.0000    0.0000
    0.0000    1.0000    0.0000
    0.0000    1.0000    0.0000
    0.0000    0.9999    0.0000
    0.0000    1.0000    0.0000
    0.0001    0.9999    0.0000
    0.0000    1.0000    0.0000
    0.0000    1.0000    0.0000
    0.0000    1.0000    0.0000
    0.0000    1.0000    0.0000
    0.0000    1.0000    0.0000
    0.0000    1.0000    0.0000
    0.0003    0.9966    0.0030
    0.0000    1.0000    0.0000
    0.0036    0.9937    0.0028
    0.0000    1.0000    0.0000
    0.0003    0.9997    0.0000
    0.0000    1.0000    0.0000
    0.0000    1.0000    0.0000
    0.0000    1.0000    0.0000
    0.0040    0.9958    0.0001
    0.0000    0.9998    0.0002
    0.0000    0.9999    0.0001
    0.0000    1.0000    0.0000
    0.0000    1.0000    0.0000
    0.0000    0.9903    0.0097
    0.0000    0.9999    0.0001
    0.0018    0.9982    0.0000
    0.0038    0.9962    0.0000
    0.0000    1.0000    0.0000
    0.0083    0.7416    0.2502
    0.0000    1.0000    0.0000
    0.0000    1.0000    0.0000
    0.0000    1.0000    0.0000
    0.0000    0.9998    0.0002
    0.0000    1.0000    0.0000
    0.0000    1.0000    0.0000
    0.0000    0.9999    0.0001
    0.0000    0.9998    0.0002
    0.0000    1.0000    0.0000
    0.0000    1.0000    0.0000
    0.0000    1.0000    0.0000
    0.0000    1.0000    0.0000
    0.0000    1.0000    0.0000
    0.0000    0.9999    0.0001
    0.0001    0.9999    0.0000
    0.0000    1.0000    0.0000
    0.0000    1.0000    0.0000
    0.0000    1.0000    0.0000
    0.0002    0.9997    0.0000
    0.0005    0.9985    0.0010
    0.0018    0.9982    0.0000
    0.0000    1.0000    0.0000
    0.0000    0.9999    0.0001
    0.0000    0.9997    0.0003
    0.0000    1.0000    0.0000
    0.0012    0.9981    0.0007
    0.0000    1.0000    0.0000
    0.0031    0.9895    0.0074
    0.0000    1.0000    0.0000
    0.0000    1.0000    0.0000
    0.0000    1.0000    0.0000
    0.0000    1.0000    0.0000
    0.0000    1.0000    0.0000
    0.0000    1.0000    0.0000
    0.0000    0.9995    0.0005
    0.0000    1.0000    0.0000
    0.0000    1.0000    0.0000
    0.0000    1.0000    0.0000
    0.0009    0.9991    0.0000
    0.0000    1.0000    0.0000
    0.0000    1.0000    0.0000
    0.0015    0.9949    0.0036
    0.0003    0.9996    0.0000
    0.0000    1.0000    0.0000
    0.0001    0.9929    0.0071
    0.0000    1.0000    0.0000
    0.0010    0.9946    0.0044
    0.0000    0.9947    0.0053
    0.0000    1.0000    0.0000
    0.0000    1.0000    0.0000
    0.0001    0.9994    0.0005
    0.0000    1.0000    0.0000
    0.0008    0.9980    0.0012
    0.0002    0.9998    0.0000
    0.0000    1.0000    0.0000
    0.0019    0.9959    0.0022
    0.0002    0.9998    0.0000
    0.0002    0.9997    0.0000
    0.0000    1.0000    0.0000
    0.0000    1.0000    0.0000
    0.0004    0.9991    0.0004
    0.0000    1.0000    0.0000
    0.1119    0.8881    0.0001
    0.0000    1.0000    0.0000
    0.0132    0.9868    0.0000
    0.0000    1.0000    0.0000
    0.0000    0.9997    0.0003
    0.0003    0.9996    0.0001
    0.0045    0.9954    0.0001
    0.0090    0.9910    0.0000
    0.0000    0.9999    0.0001
    0.0000    1.0000    0.0000
    0.0000    1.0000    0.0000
    0.0009    0.9991    0.0000
    0.0000    0.9993    0.0007
    0.0000    0.9999    0.0001
    0.0000    1.0000    0.0000
    0.0001    0.9997    0.0002
    0.0002    0.9996    0.0001
    0.0019    0.9981    0.0000
    0.0036    0.4008    0.5955
    0.0001    0.9993    0.0006
    0.0023    0.9977    0.0000
    0.0000    1.0000    0.0000
    0.0003    0.9994    0.0003
    0.0001    0.9999    0.0001
    0.0000    1.0000    0.0000
    0.0000    0.9999    0.0001
    0.0006    0.9993    0.0000
    0.0000    0.9999    0.0001
    0.0021    0.9961    0.0018
    0.0008    0.9992    0.0000
    0.0001    0.9984    0.0015
    0.0023    0.9958    0.0019
    0.0000    1.0000    0.0000
    0.0000    1.0000    0.0000
    0.0000    1.0000    0.0000
    0.0000    0.9998    0.0001
    0.0000    1.0000    0.0000
    0.0011    0.9981    0.0008
    0.0005    0.9970    0.0025
    0.0000    0.9999    0.0001
    0.0000    1.0000    0.0000
    0.0002    0.9998    0.0000
    0.0002    0.9997    0.0001
    0.0000    1.0000    0.0000
    0.0000    1.0000    0.0000
    0.2006    0.7005    0.0989
    0.0000    1.0000    0.0000
    0.0002    0.9983    0.0016
    0.0000    1.0000    0.0000
    0.0003    0.9997    0.0000
    0.0000    1.0000    0.0000
    0.2180    0.7819    0.0001
    0.0024    0.9976    0.0000
    0.0000    1.0000    0.0000
    0.0000    1.0000    0.0000
    0.0000    1.0000    0.0000
    0.0010    0.9990    0.0000
    0.0046    0.9954    0.0000
    0.0009    0.9956    0.0035
    0.0000    0.9996    0.0004
    0.0000    0.9998    0.0002
    0.0000    0.9987    0.0013
    0.0000    1.0000    0.0000
    0.0000    0.9999    0.0001
    0.0004    0.9996    0.0000
    0.0002    0.9983    0.0015
    0.0000    0.9959    0.0040
    0.0000    0.9999    0.0001
    0.0000    1.0000    0.0000
    0.0000    1.0000    0.0000
    0.0000    1.0000    0.0000
    0.0000    1.0000    0.0000
    0.0000    1.0000    0.0000
    0.0000    0.9997    0.0003
    0.0002    0.9997    0.0000
    0.0000    1.0000    0.0000
    0.0000    1.0000    0.0000
    0.0005    0.9995    0.0000
    0.0000    1.0000    0.0000
    0.0000    0.9997    0.0003
    0.0000    1.0000    0.0000
    0.0000    1.0000    0.0000
    0.0004    0.9996    0.0000
    0.0000    0.9999    0.0001
    0.0000    0.9999    0.0001
    0.0000    0.9999    0.0001
    0.0000    0.9998    0.0002
    0.0000    1.0000    0.0000
    0.0000    0.9990    0.0010
    0.0000    0.9995    0.0005
    0.0000    0.9991    0.0009
    0.0001    0.9954    0.0045
    0.0001    0.9988    0.0012
    0.0000    1.0000    0.0000
    0.0000    0.9998    0.0002
    0.0000    0.9999    0.0000
    0.0000    1.0000    0.0000
    0.0000    0.9999    0.0001
    0.0002    0.9966    0.0032
    0.0000    1.0000    0.0000
    0.0000    0.9999    0.0001
    0.0000    0.9965    0.0034
    0.0003    0.9768    0.0228
    0.0000    0.9998    0.0002
    0.0004    0.9595    0.0402
    0.0000    1.0000    0.0000
    0.0000    0.9998    0.0002
    0.0000    1.0000    0.0000
    0.0000    1.0000    0.0000
    0.0000    0.9998    0.0001
    0.0001    0.9998    0.0002
    0.0002    0.9998    0.0000
    0.0000    1.0000    0.0000
    0.0000    0.9978    0.0022
    0.0000    0.9999    0.0001
    0.0001    0.9958    0.0041
    0.0000    1.0000    0.0000
    0.0000    0.9999    0.0001
    0.0000    1.0000    0.0000
    0.0000    0.9999    0.0000
    0.0000    0.9996    0.0004
    0.0000    1.0000    0.0000
    0.0000    1.0000    0.0000
    0.0000    1.0000    0.0000
    0.0000    0.9994    0.0006
    0.0000    1.0000    0.0000
    0.0002    0.9996    0.0001
    0.0000    0.9996    0.0004
    0.0000    1.0000    0.0000
    0.0001    0.9999    0.0000
    0.0000    0.9996    0.0003
    0.0000    1.0000    0.0000
    0.0000    1.0000    0.0000
    0.1548    0.8331    0.0121
    0.0000    1.0000    0.0000
    0.0000    1.0000    0.0000
    0.0000    1.0000    0.0000
    0.0000    1.0000    0.0000
    0.0000    0.9996    0.0004
    0.0000    1.0000    0.0000
    0.0000    1.0000    0.0000
    0.0000    1.0000    0.0000
    0.0000    1.0000    0.0000
    0.0000    0.9999    0.0001
    0.0000    1.0000    0.0000
    0.0035    0.9851    0.0114
    0.0014    0.9985    0.0001
    0.0016    0.9918    0.0066
    0.0000    1.0000    0.0000
    0.0001    0.9958    0.0041
    0.0023    0.8885    0.1093
    0.0001    0.9999    0.0000
    0.0000    1.0000    0.0000
    0.0000    1.0000    0.0000
    0.0003    0.9996    0.0001
    0.0000    1.0000    0.0000
    0.0281    0.9673    0.0046
    0.0450    0.8859    0.0692
    0.0000    1.0000    0.0000
    0.0000    1.0000    0.0000
    0.0000    0.9998    0.0002
    0.0000    0.9854    0.0146
    0.0006    0.9994    0.0000
    0.0013    0.9986    0.0001
    0.0000    0.9999    0.0001
    0.0000    0.9988    0.0012
    0.0000    0.9986    0.0014
    0.0006    0.9994    0.0000
    0.0001    0.9990    0.0009
    0.0022    0.9978    0.0000
    0.0000    0.9999    0.0001
    0.0008    0.9991    0.0001
    0.0000    1.0000    0.0000
    0.0000    1.0000    0.0000
    0.0001    0.9994    0.0005
    0.0000    0.9996    0.0004
    0.0000    1.0000    0.0000
    0.0000    1.0000    0.0000
    0.0000    1.0000    0.0000
    0.0007    0.9990    0.0004
    0.0000    1.0000    0.0000
    0.0000    0.9999    0.0001
    0.0000    0.9997    0.0003
    0.0000    0.9999    0.0001
    0.0001    0.9979    0.0021
    0.0000    1.0000    0.0000
    0.0000    1.0000    0.0000
    0.0000    0.9995    0.0005
    0.0001    0.9922    0.0077
    0.0504    0.9483    0.0013
    0.0000    1.0000    0.0000
    0.0003    0.9996    0.0001
    0.0007    0.9991    0.0002
    0.0007    0.9992    0.0000
    0.1570    0.8413    0.0017
    0.0001    0.9949    0.0050
    0.0026    0.9972    0.0002
    0.0000    0.9999    0.0001
    0.0008    0.9948    0.0044
    0.0000    0.9998    0.0002
    0.0000    0.9999    0.0001
    0.0001    0.9997    0.0002
    0.0000    1.0000    0.0000
    0.0040    0.9959    0.0001
    0.0000    1.0000    0.0000
    0.0480    0.9234    0.0287
    0.0000    1.0000    0.0000
    0.0000    1.0000    0.0000
    0.0000    0.9999    0.0001
    0.0003    0.9405    0.0592
    0.0389    0.9611    0.0000
    0.0000    1.0000    0.0000
    0.0000    1.0000    0.0000
    0.0000    1.0000    0.0000
    0.0000    0.9997    0.0003
    0.0065    0.9921    0.0014
    0.0000    1.0000    0.0000
    0.0000    1.0000    0.0000
    0.0000    0.9993    0.0007
    0.0000    1.0000    0.0000
    0.0000    1.0000    0.0000
    0.0000    1.0000    0.0000
    0.0001    0.9999    0.0000
    0.0000    1.0000    0.0000
    0.0000    0.9991    0.0009
    0.0000    0.9998    0.0002
    0.0001    0.9999    0.0000
    0.0000    1.0000    0.0000
    0.0000    1.0000    0.0000
    0.0000    1.0000    0.0000
    0.0004    0.9994    0.0001
    0.0000    1.0000    0.0000
    0.0000    1.0000    0.0000
    0.0000    1.0000    0.0000
    0.0000    1.0000    0.0000
    0.0000    1.0000    0.0000
    0.0000    1.0000    0.0000
    0.0000    0.9999    0.0000
    0.0000    0.9999    0.0001
    0.0012    0.9977    0.0011
    0.0000    1.0000    0.0000
    0.0000    1.0000    0.0000
    0.0000    0.9999    0.0001
    0.0001    0.9999    0.0000
    0.0000    1.0000    0.0000
    0.0010    0.9988    0.0002
    0.0000    1.0000    0.0000
    0.0000    1.0000    0.0000
    0.0000    1.0000    0.0000
    0.0000    0.9994    0.0006
    0.0000    1.0000    0.0000
    0.0000    0.9976    0.0024
    0.0000    1.0000    0.0000
    0.0001    0.9993    0.0007
    0.0000    0.9996    0.0004
    0.0000    0.9993    0.0007
    0.0000    1.0000    0.0000
    0.0000    1.0000    0.0000
    0.0000    1.0000    0.0000
    0.0000    1.0000    0.0000
    0.0000    1.0000    0.0000
    0.0036    0.9964    0.0000
    0.0000    1.0000    0.0000
    0.0000    0.9973    0.0027
    0.0063    0.9808    0.0130
    0.0000    1.0000    0.0000
    0.0000    1.0000    0.0000
    0.0051    0.9939    0.0010
    0.0000    0.9999    0.0001
    0.0000    1.0000    0.0000
    0.0000    1.0000    0.0000
    0.4095    0.5884    0.0021
    0.0001    0.9999    0.0000
    0.0001    0.9998    0.0000
    0.0000    1.0000    0.0000
    0.0000    1.0000    0.0000
    0.0000    1.0000    0.0000
    0.0000    0.9990    0.0010
    0.0000    1.0000    0.0000
    0.0000    1.0000    0.0000
    0.0000    1.0000    0.0000
    0.0000    1.0000    0.0000
    0.0000    1.0000    0.0000
    0.0000    1.0000    0.0000
    0.0000    0.9999    0.0001
    0.0000    1.0000    0.0000
    0.0000    1.0000    0.0000
    0.0323    0.9531    0.0147
    0.0001    0.9991    0.0008
    0.0000    1.0000    0.0000
    0.0055    0.9944    0.0001
    0.0007    0.9986    0.0006
    0.0000    1.0000    0.0000
    0.0000    1.0000    0.0000
    0.0000    0.9998    0.0002
    0.0000    0.9998    0.0002
    0.0000    1.0000    0.0000
    0.0003    0.9997    0.0000
    0.0000    1.0000    0.0000
    0.0000    1.0000    0.0000
    0.0000    1.0000    0.0000
    0.0000    1.0000    0.0000
    0.0000    1.0000    0.0000
    0.0000    0.9992    0.0008
    0.0000    1.0000    0.0000
    0.0001    0.9991    0.0009
    0.0000    1.0000    0.0000
    0.0000    1.0000    0.0000
    0.0000    1.0000    0.0000
    0.0000    1.0000    0.0000
    0.0000    1.0000    0.0000
    0.0000    1.0000    0.0000
    0.0070    0.9922    0.0008
    0.0000    1.0000    0.0000
    0.0000    1.0000    0.0000
    0.0068    0.9932    0.0000
    0.0001    0.9999    0.0000
    0.0000    1.0000    0.0000
    0.0000    1.0000    0.0000
    0.0001    0.9992    0.0006
    0.0000    1.0000    0.0000
    0.0000    1.0000    0.0000
    0.0000    0.9999    0.0000
    0.0001    0.9999    0.0000
    0.0008    0.9775    0.0217
    0.0076    0.9773    0.0151
    0.0018    0.9981    0.0001
    0.0000    1.0000    0.0000
    0.0000    1.0000    0.0000
    0.0000    1.0000    0.0000
    0.0000    1.0000    0.0000
    0.0001    0.9999    0.0000
    0.0001    0.9999    0.0001
    0.0000    1.0000    0.0000
    0.0001    0.9999    0.0000
    0.0000    1.0000    0.0000
    0.0003    0.9995    0.0002
    0.0002    0.9998    0.0000
    0.0253    0.9489    0.0257
    0.0000    1.0000    0.0000
    0.0000    0.9999    0.0000
    0.0000    1.0000    0.0000
    0.0000    1.0000    0.0000
    0.0000    1.0000    0.0000
    0.0000    1.0000    0.0000
    0.0000    1.0000    0.0000
    0.0000    0.9998    0.0001
    0.0000    1.0000    0.0000
    0.0000    1.0000    0.0000
    0.0000    0.9992    0.0008
    0.0551    0.9323    0.0126
    0.0001    0.9997    0.0002
    0.0000    1.0000    0.0000
    0.0000    1.0000    0.0000
    0.0000    1.0000    0.0000
    0.0201    0.9799    0.0000
    0.0000    0.9999    0.0000
    0.0000    0.9999    0.0000
    0.0000    0.9996    0.0003
    0.0000    1.0000    0.0000
    0.0003    0.9997    0.0000
    0.0955    0.9045    0.0001
    0.0000    1.0000    0.0000
    0.0000    1.0000    0.0000
    0.0000    0.9999    0.0001
    0.0003    0.9995    0.0001
    0.0000    1.0000    0.0000
    0.1143    0.8857    0.0000
    0.0003    0.9997    0.0000
    0.0005    0.9995    0.0000
    0.0000    1.0000    0.0000
    0.0000    1.0000    0.0000
    0.0000    0.9913    0.0087
    0.0000    1.0000    0.0000
    0.0046    0.9954    0.0000
    0.0002    0.9998    0.0000
    0.0158    0.9841    0.0001
    0.0355    0.9621    0.0023
    0.0000    0.9999    0.0001
    0.0000    1.0000    0.0000
    0.0000    1.0000    0.0000
    0.0000    1.0000    0.0000
    0.0001    0.9989    0.0010
    0.0003    0.9956    0.0042
    0.0000    1.0000    0.0000
    0.0000    0.9992    0.0008
    0.0000    0.9998    0.0002
    0.0000    0.9997    0.0002
    0.0000    0.8126    0.1874
    0.0000    1.0000    0.0000
    0.0004    0.9995    0.0001
    0.0121    0.9879    0.0000
    0.0026    0.9974    0.0000
    0.0001    0.9993    0.0006
    0.1027    0.8945    0.0029
    0.0000    1.0000    0.0000
    0.7711    0.2156    0.0132
    0.3070    0.6929    0.0001
    0.1995    0.8005    0.0000
    0.0004    0.9994    0.0002
    0.0000    0.9964    0.0036
    0.0268    0.9718    0.0015
    0.0105    0.9885    0.0009
    0.9907    0.0093    0.0000
    0.0021    0.9979    0.0000
    0.0000    0.9995    0.0005
    0.0426    0.8539    0.1035
    0.0001    0.9999    0.0000
    0.0002    0.9998    0.0000
    0.0000    0.9911    0.0089
    0.0001    0.9830    0.0169
    0.0002    0.1423    0.8575
    0.0000    0.9874    0.0126
    0.0000    0.9149    0.0851
    0.0000    1.0000    0.0000
    0.0018    0.9982    0.0000
    0.0026    0.9974    0.0000
    0.0000    1.0000    0.0000
    0.0000    1.0000    0.0000
    0.0002    0.5135    0.4863
    0.0000    1.0000    0.0000
    0.0006    0.9993    0.0002
    0.0000    1.0000    0.0000
    0.0000    0.9999    0.0001
    0.0000    1.0000    0.0000
    0.0000    1.0000    0.0000
    0.0001    0.9996    0.0004
    0.0000    1.0000    0.0000
    0.0000    0.9997    0.0003
    0.0000    1.0000    0.0000
    0.0000    1.0000    0.0000
    0.0000    0.9990    0.0010
    0.0000    0.9999    0.0000
    0.0000    1.0000    0.0000
    0.0000    0.9999    0.0001
    0.0210    0.9700    0.0090
    0.0000    0.9998    0.0002
    0.0000    1.0000    0.0000
    0.0000    0.9999    0.0001
    0.0000    1.0000    0.0000
    0.0000    0.9997    0.0002
    0.0002    0.9997    0.0001
    0.0000    0.9990    0.0010
    0.0002    0.9997    0.0001
    0.0000    1.0000    0.0000
    0.0000    0.9998    0.0002
    0.0012    0.9981    0.0007
    0.0000    1.0000    0.0000
    0.0483    0.7122    0.2395
    0.0000    1.0000    0.0000
    0.0000    1.0000    0.0000
    0.0000    1.0000    0.0000
    0.0000    1.0000    0.0000
    0.0000    1.0000    0.0000
    0.0000    0.9998    0.0002
    0.0000    1.0000    0.0000
    0.0000    1.0000    0.0000
    0.0001    0.9999    0.0000
    0.0000    1.0000    0.0000
    0.0000    1.0000    0.0000
    0.0000    0.9925    0.0075
    0.0000    0.9997    0.0003
    0.0002    0.9997    0.0001
    0.0000    1.0000    0.0000
    0.0000    1.0000    0.0000
    0.0000    1.0000    0.0000
    0.0003    0.9997    0.0001
    0.0000    1.0000    0.0000
    0.0000    0.9999    0.0001
    0.0000    0.9998    0.0002
    0.9354    0.0646    0.0000
    0.0000    1.0000    0.0000
    0.0000    1.0000    0.0000
    0.0000    0.9995    0.0004
    0.0000    1.0000    0.0000
    0.0000    1.0000    0.0000
    0.0000    1.0000    0.0000
    0.0000    0.9999    0.0001
    0.0001    0.9999    0.0000
    0.0001    0.9995    0.0005
    0.0003    0.9996    0.0001
    0.0000    1.0000    0.0000
    0.0031    0.9965    0.0004
    0.0128    0.9872    0.0000
    0.0045    0.9955    0.0000
    0.0000    0.9999    0.0000
    0.0002    0.9921    0.0077
    0.0000    1.0000    0.0000
    0.0000    1.0000    0.0000
    0.0000    0.9997    0.0003
    0.0000    1.0000    0.0000
    0.0000    0.9999    0.0001
    0.0000    1.0000    0.0000
    0.0000    1.0000    0.0000
    0.0000    1.0000    0.0000
    0.0400    0.8341    0.1259
    0.0000    1.0000    0.0000
    0.0000    1.0000    0.0000
    0.0000    0.9999    0.0001
    0.0000    1.0000    0.0000
    0.0000    1.0000    0.0000
    0.0000    1.0000    0.0000
    0.0000    0.9987    0.0012
    0.0000    1.0000    0.0000
    0.0000    1.0000    0.0000
    0.0000    1.0000    0.0000
    0.0002    0.9997    0.0002
    0.5525    0.1024    0.3451
    0.0341    0.9620    0.0039
    0.0000    1.0000    0.0000
    0.0000    0.9999    0.0001
    0.0000    1.0000    0.0000
    0.0258    0.9737    0.0006
    0.0000    0.9990    0.0010
    0.0002    0.9997    0.0001
    0.0000    0.9998    0.0002
    0.0000    1.0000    0.0000
    0.0000    1.0000    0.0000
    0.0000    1.0000    0.0000
    0.0000    1.0000    0.0000
    0.0112    0.9779    0.0109
    0.0000    1.0000    0.0000
    0.0000    1.0000    0.0000
    0.0000    1.0000    0.0000
    0.0005    0.9995    0.0000
    0.0000    0.9994    0.0006
    0.0003    0.9950    0.0047
    0.0000    0.9960    0.0040
    0.0001    0.9990    0.0009
    0.0000    0.9999    0.0001
    0.0000    0.9999    0.0000
    0.0016    0.9773    0.0211
    0.0000    1.0000    0.0000
    0.0000    1.0000    0.0000
    0.0000    1.0000    0.0000
    0.0000    0.9998    0.0002
    0.0183    0.9749    0.0068
    0.0000    1.0000    0.0000
    0.0000    1.0000    0.0000
    0.0000    0.9999    0.0001
    0.0000    1.0000    0.0000
    0.0000    0.9990    0.0010
    0.0000    1.0000    0.0000
    0.0001    0.9042    0.0957
    0.0000    1.0000    0.0000
    0.0000    0.9981    0.0019
    0.0000    0.9999    0.0001
    0.0000    1.0000    0.0000
    0.0000    1.0000    0.0000
    0.0000    1.0000    0.0000
    0.0000    1.0000    0.0000
    0.0000    1.0000    0.0000
    0.0000    1.0000    0.0000
    0.0000    0.9964    0.0036
    0.0003    0.9995    0.0002
    0.0000    0.9997    0.0003
    0.0002    0.9998    0.0000
    0.0000    1.0000    0.0000
    0.0000    1.0000    0.0000
    0.0000    1.0000    0.0000
    0.0000    0.9999    0.0001
    0.0000    1.0000    0.0000
    0.0000    1.0000    0.0000
    0.0000    0.9999    0.0000
    0.0000    1.0000    0.0000
    0.0002    0.9956    0.0042
    0.0000    1.0000    0.0000
    0.0000    0.9993    0.0007
    0.0000    1.0000    0.0000
    0.0000    1.0000    0.0000
    0.0000    1.0000    0.0000
    0.0000    0.9998    0.0002
    0.0000    1.0000    0.0000
    0.0000    0.9988    0.0012
    0.0000    0.9999    0.0001
    0.0000    0.9995    0.0005
    0.0000    0.9999    0.0001
    0.0000    1.0000    0.0000
    0.0000    0.9991    0.0009
    0.0000    0.9954    0.0046
    0.0000    0.9983    0.0017
    0.0001    0.9998    0.0001
    0.0000    1.0000    0.0000
    0.0000    1.0000    0.0000
    0.0000    1.0000    0.0000
    0.0000    0.0000    1.0000
    0.0000    0.1116    0.8884
    0.0000    0.0001    0.9999
    0.0000    0.0004    0.9996
    0.0000    0.0003    0.9997
    0.0000    0.0010    0.9990
    0.0000    0.0035    0.9965
    0.0000    0.0878    0.9122
    0.0001    0.0400    0.9598
    0.0000    0.0147    0.9853
    0.0000    0.0042    0.9958
    0.0000    0.0422    0.9578
    0.0000    0.0002    0.9998
    0.0000    0.0006    0.9994
    0.0000    0.0001    0.9999
    0.0000    0.0007    0.9993
    0.0000    0.8488    0.1512
    0.0134    0.0005    0.9862
    0.0000    0.0085    0.9915
    0.0001    0.0008    0.9992
    0.0000    0.0030    0.9970
    0.0008    0.0007    0.9985
    0.1364    0.0127    0.8508
    0.0000    0.0004    0.9996
    0.0000    0.0001    0.9999
    0.0000    0.0244    0.9756
    0.0000    0.0006    0.9994
    0.0089    0.0489    0.9422
    0.0000    0.0285    0.9715
    0.0013    0.0001    0.9986
    0.0000    0.0097    0.9903
    0.0000    0.0028    0.9972
    0.0424    0.0160    0.9416
    0.0003    0.0004    0.9993
    0.0165    0.0195    0.9640
    0.0000    0.0059    0.9941
    0.0000    0.0122    0.9877
    0.0014    0.1364    0.8622
    0.0000    0.0057    0.9943
    0.0000    0.0004    0.9996
    0.0002    0.0039    0.9958
    0.0007    0.0005    0.9987
    0.0000    0.0013    0.9987
    0.0000    0.0271    0.9729
    0.1823    0.0035    0.8142
    0.0002    0.1304    0.8694
    0.0000    0.0042    0.9958
    0.0004    0.0015    0.9981
    0.0048    0.0001    0.9950
    0.0001    0.0008    0.9991
    0.0000    0.0010    0.9990
    0.0003    0.0691    0.9306
    0.0000    0.0038    0.9962
    0.0004    0.0011    0.9986
    0.0000    0.0000    1.0000
    0.0015    0.9042    0.0944
    0.0000    0.0001    0.9999
    0.0004    0.0008    0.9988
    0.0004    0.0684    0.9312
    0.0049    0.0096    0.9855
    0.0000    0.0004    0.9996
    0.0003    0.0106    0.9890
    0.0000    0.0002    0.9998
    0.0000    0.0001    0.9999
    0.0001    0.0007    0.9992
    0.0008    0.0063    0.9929
    0.0000    0.0023    0.9977
    0.0008    0.0006    0.9987
    0.0000    0.0411    0.9589
    0.0005    0.0007    0.9988
    0.0000    0.5601    0.4399
    0.1735    0.0001    0.8264
    0.0000    0.0000    1.0000
    0.0000    0.0004    0.9996
    0.0006    0.0002    0.9992
    0.0000    0.0079    0.9921
    0.0002    0.0001    0.9998
    0.0000    0.0007    0.9993
    0.0000    0.0093    0.9907
    0.0000    0.0001    0.9999
    0.0002    0.0002    0.9997
    0.0000    0.0004    0.9996
    0.0001    0.0369    0.9630
    0.0003    0.0000    0.9996
    0.0004    0.0171    0.9825
    0.0000    0.0015    0.9985
    0.0000    0.0469    0.9531
    0.0000    0.0009    0.9991
    0.0000    0.0131    0.9869
    0.0000    0.0002    0.9998
    0.0003    0.0235    0.9762
    0.0000    0.0010    0.9990
    0.0001    0.0201    0.9798
    0.0000    0.0002    0.9998
    0.0000    0.0004    0.9995
    0.0000    0.0009    0.9991
    0.0000    0.0002    0.9998
    0.0000    0.0006    0.9994
    0.0002    0.4110    0.5888
    0.0000    0.0002    0.9998
    0.0000    0.0000    1.0000
    0.0019    0.0003    0.9979
    0.0001    0.1377    0.8622
    0.0000    0.0002    0.9997
    0.0000    0.0001    0.9999
    0.0001    0.0000    0.9998
    0.0000    0.0221    0.9779
    0.0001    0.0266    0.9733
    0.0000    0.0689    0.9311
    0.0000    0.0002    0.9998
    0.0000    0.0001    0.9999
    0.0000    0.0000    1.0000
    0.0000    0.0000    1.0000
    0.0007    0.0025    0.9967
    0.0000    0.0023    0.9977
    0.0000    0.0001    0.9999
    0.0000    0.0039    0.9961
    0.0000    0.0010    0.9990
    0.0000    0.0112    0.9888
    0.0000    0.0011    0.9988
    0.0000    0.0015    0.9985
    0.0000    0.0006    0.9994
    0.0001    0.0049    0.9950
    0.0000    0.0000    1.0000
    0.0001    0.0028    0.9971
    0.0001    0.0016    0.9984
    0.0000    0.0001    0.9999
    0.0002    0.0145    0.9853
    0.0000    0.0006    0.9994
    0.0001    0.0486    0.9513
    0.0001    0.0001    0.9998
    0.0000    0.0001    0.9999
    0.0000    0.0009    0.9991
    0.0000    0.0017    0.9983
    0.0000    0.0001    0.9999
    0.0000    0.0352    0.9648
    0.0000    0.0000    1.0000
    0.0000    0.0002    0.9998
    0.0000    0.0190    0.9810
    0.0000    0.0010    0.9990
    0.0279    0.0150    0.9571
    0.0000    0.0001    0.9999
    0.0000    0.1515    0.8485
    0.0001    0.0004    0.9995
    0.0000    0.0000    1.0000
    0.0000    0.0005    0.9995
    0.0000    0.3017    0.6983
    0.0001    0.0035    0.9964
    0.0000    0.0003    0.9997
    0.0011    0.0001    0.9988
    0.0000    0.0022    0.9978
    0.0000    0.0000    1.0000
    0.0000    0.0120    0.9880
    0.0000    0.1089    0.8911
    0.0000    0.0196    0.9804
    0.0000    0.2888    0.7112
    0.0008    0.0020    0.9972
    0.0000    0.0182    0.9818
    0.0000    0.0000    1.0000
    0.0000    0.0077    0.9923
    0.0000    0.0000    1.0000
    0.0000    0.0053    0.9947
    0.0000    0.0013    0.9987
    0.0000    0.0003    0.9997
    0.0000    0.0142    0.9858
    0.0000    0.0034    0.9966
    0.0000    0.0002    0.9998
    0.0000    0.3002    0.6998
    0.0000    0.0005    0.9995
    0.0000    0.0001    0.9999
    0.0000    0.0004    0.9996
    0.0000    0.0006    0.9994
    0.0000    0.0894    0.9106
    0.0743    0.0089    0.9168
    0.0017    0.0001    0.9982
    0.0000    0.0507    0.9493
    0.0000    0.7866    0.2134
    0.0000    0.0010    0.9990
    0.0000    0.0001    0.9999
    0.0000    0.0031    0.9969
    0.0000    0.0005    0.9995
    0.0000    0.0037    0.9963
    0.0000    0.0000    0.9999
    0.0000    0.0040    0.9959
    0.0000    0.0008    0.9992
    0.0000    0.0002    0.9998
    0.0000    0.0175    0.9825
    0.0000    0.2787    0.7213
    0.0000    0.0000    1.0000
    0.0000    0.0021    0.9979
    0.0000    0.1360    0.8640
    0.0000    0.0130    0.9870
    0.0001    0.0574    0.9425
    0.0000    0.1207    0.8793
    0.0020    0.0001    0.9979
    0.0000    0.0012    0.9988
    0.0000    0.0000    1.0000
    0.0000    0.3460    0.6539
    0.0000    0.0030    0.9970
    0.0000    0.0078    0.9922
    0.0000    0.0031    0.9969
    0.0000    0.6002    0.3998
    0.0000    0.0119    0.9881
    0.0000    0.2078    0.7922
    0.0000    0.0025    0.9975
    0.0000    0.0001    0.9999
    0.0003    0.0033    0.9964
    0.0000    0.0594    0.9406
    0.0000    0.0000    1.0000
    0.0000    0.0003    0.9996
    0.0000    0.0069    0.9931
    0.0000    0.0026    0.9974
    0.0000    0.0001    0.9999
    0.0000    0.0009    0.9991
    0.0000    0.0000    1.0000
    0.0024    0.0023    0.9953
    0.0000    0.0103    0.9896
    0.0001    0.0007    0.9992
    0.0000    0.0010    0.9990
    0.0000    0.0000    1.0000
    0.0006    0.0486    0.9508
    0.0001    0.0038    0.9960
    0.0000    0.0005    0.9995
    0.0000    0.0001    0.9999
    0.0000    0.0008    0.9992
    0.0000    0.0003    0.9997
    0.0000    0.0002    0.9998
    0.0031    0.0000    0.9969
    0.0000    0.0003    0.9997
    0.0000    0.0003    0.9997
    0.0000    0.0393    0.9607
    0.0643    0.3178    0.6179
    0.0000    0.0002    0.9998
    0.0000    0.0000    1.0000
    0.0000    0.0000    1.0000
    0.0000    0.0000    1.0000
    0.0000    0.0111    0.9889
    0.0000    0.0031    0.9969
    0.0014    0.0004    0.9982
    0.0007    0.9469    0.0524
    0.0001    0.0108    0.9891
    0.0001    0.0004    0.9994
    0.0001    0.0004    0.9996
    0.0000    0.0126    0.9874
    0.0000    0.0066    0.9933
    0.0000    0.0007    0.9993
    0.0000    0.0010    0.9989
    0.0001    0.0009    0.9990
    0.0002    0.0058    0.9940
    0.0000    0.0803    0.9197
    0.0013    0.0012    0.9975
    0.0005    0.0006    0.9989
    0.0000    0.0002    0.9998
    0.0000    0.0082    0.9918
    0.0000    0.0126    0.9874
    0.0000    0.0049    0.9951
    0.0000    0.0658    0.9342
    0.0000    0.0350    0.9650
    0.0000    0.0000    1.0000
    0.0000    0.0044    0.9956
    0.0102    0.0359    0.9538
    0.0000    0.0001    0.9999
    0.0002    0.0036    0.9962
    0.0000    0.0000    1.0000
    0.0009    0.0002    0.9989
    0.0000    0.0000    1.0000
    0.0000    0.0001    0.9999
    0.0000    0.0024    0.9976
    0.0013    0.0031    0.9956
    0.0008    0.0823    0.9170
    0.0795    0.0385    0.8820
    0.0000    0.0000    1.0000
    0.0003    0.0009    0.9988
    0.0006    0.0001    0.9993
    0.0000    0.0001    0.9999
    0.0000    0.0003    0.9997
    0.0000    0.0009    0.9991
    0.0000    0.0002    0.9998
    0.0186    0.0015    0.9799
    0.0000    0.2234    0.7765
    0.0000    0.0001    0.9999
    0.0000    0.0004    0.9996
    0.0000    0.0015    0.9985
    0.0006    0.1544    0.8450
    0.0000    0.0018    0.9982
    0.0000    0.0000    1.0000
    0.0000    0.0006    0.9994
    0.0000    0.0520    0.9480
    0.0526    0.0069    0.9404
    0.0000    0.1123    0.8877
    0.0000    0.0001    0.9999
    0.0000    0.0002    0.9998
    0.0000    0.0007    0.9993
    0.0002    0.0000    0.9998
    0.0000    0.0000    1.0000
    0.0000    0.0015    0.9985
    0.0000    0.0001    0.9999
    0.0000    0.0000    1.0000
    0.0000    0.0006    0.9994
    0.0000    0.0076    0.9924
    0.0000    0.0014    0.9986
    0.0000    0.0040    0.9959
    0.0000    0.0127    0.9873
    0.0000    0.0000    1.0000
    0.0000    0.0020    0.9980
    0.0000    0.0003    0.9997
    0.0000    0.0017    0.9983
    0.0000    0.0029    0.9971
    0.0000    0.0000    1.0000
    0.0000    0.0000    1.0000
    0.0000    0.0014    0.9986
    0.0000    0.0004    0.9996
    0.0003    0.0014    0.9983
    0.0000    0.0033    0.9966
    0.0000    0.0731    0.9269
    0.0000    0.0034    0.9966
    0.0000    0.0001    0.9999
    0.0011    0.0002    0.9988
    0.0000    0.0067    0.9933
    0.0000    0.0257    0.9743
    0.0000    0.0032    0.9968
    0.0004    0.0011    0.9984
    0.0000    0.0411    0.9589
    0.0002    0.0014    0.9984
    0.0000    0.0034    0.9966
    0.0000    0.0041    0.9959
    0.0000    0.0047    0.9953
    0.0000    0.8815    0.1185
    0.0005    0.0017    0.9978
    0.0000    0.0073    0.9927
    0.0000    0.1295    0.8705
    0.0001    0.0137    0.9862
    0.0018    0.0002    0.9981
    0.0000    0.0007    0.9992
    0.0025    0.0003    0.9973
    0.0000    0.0010    0.9990
    0.0000    0.9553    0.0447
    0.0000    0.0000    1.0000
    0.0000    0.0065    0.9935
    0.0001    0.0002    0.9997
    0.0000    0.2373    0.7627
    0.0000    0.0084    0.9916
    0.0003    0.0006    0.9992
    0.0000    0.0969    0.9031
    0.0000    0.0004    0.9996
    0.0008    0.0051    0.9940
    0.0000    0.0001    0.9998
    0.0000    0.0001    0.9999
    0.0000    0.0002    0.9998
    0.0000    0.0002    0.9998
    0.0000    0.0002    0.9998
    0.0017    0.4991    0.4992
    0.0000    0.0245    0.9755
    0.7087    0.0051    0.2862
    0.0000    0.0067    0.9933
    0.0000    0.0000    0.9999
    0.0001    0.0012    0.9987
    0.0000    0.0001    0.9999
    0.0000    0.0000    1.0000
    0.0000    0.0007    0.9993
    0.0000    0.0158    0.9842
    0.0000    0.0033    0.9967
    0.0000    0.0020    0.9980
    0.0000    0.0006    0.9994
    0.0000    0.0065    0.9935
    0.0000    0.0000    1.0000
    0.0000    0.0013    0.9987
    0.0001    0.0001    0.9997
    0.0012    0.0014    0.9973
    0.0000    0.0415    0.9585
    0.0000    0.1756    0.8243
    0.0000    0.0338    0.9662
    0.0000    0.0000    1.0000
    0.0000    0.0118    0.9882
    0.0000    0.0001    0.9999
    0.0000    0.0002    0.9998
    0.0003    0.0046    0.9950
    0.0018    0.1496    0.8486
    0.0000    0.0143    0.9857
    0.0000    0.0000    1.0000
    0.0000    0.0040    0.9960
    0.0000    0.0107    0.9893
    0.0000    0.0006    0.9994
    0.0000    0.0004    0.9996
    0.0013    0.0002    0.9985
    0.0000    0.0830    0.9170
    0.0001    0.0072    0.9927
    0.0000    0.0008    0.9992
    0.0000    0.0058    0.9942
    0.0000    0.0001    0.9998
    0.0000    0.0020    0.9980
    0.0000    0.0169    0.9831
    0.0000    0.0746    0.9253
    0.0000    0.0072    0.9928
    0.0000    0.0230    0.9770
    0.0000    0.0001    0.9999
    0.0001    0.0011    0.9989
    0.0000    0.0001    0.9999
    0.0001    0.0061    0.9939
    0.0026    0.0005    0.9969
    0.0000    0.6162    0.3838
    0.0000    0.0001    0.9999
    0.0000    0.0003    0.9997
    0.0003    0.0020    0.9977
    0.0000    0.0001    0.9999
    0.0000    0.0635    0.9365
    0.0000    0.0042    0.9958
    0.0000    0.0160    0.9840
    0.0000    0.0511    0.9489
    0.0001    0.0060    0.9939
    0.0000    0.0151    0.9849
    0.0001    0.0004    0.9995
    0.0000    0.0060    0.9940
    0.0000    0.0000    1.0000
    0.0004    0.0000    0.9996
    0.0000    0.0000    1.0000
    0.0000    0.0002    0.9998
    0.0000    0.0005    0.9995
    0.0000    0.0000    1.0000
    0.0000    0.0001    0.9999
    0.0000    0.0000    1.0000
    0.0000    0.0000    1.0000
    0.4294    0.0005    0.5701
    0.0000    0.0002    0.9998
    0.0000    0.0000    0.9999
    0.0000    0.0011    0.9989
    0.0005    0.0057    0.9938
    0.0000    0.0002    0.9998
    0.0000    0.0000    1.0000
    0.0003    0.0000    0.9997
    0.0000    0.0000    1.0000
    0.0000    0.0005    0.9995
    0.0000    0.0002    0.9998
    0.0005    0.0084    0.9911
    0.0000    0.0000    1.0000
    0.0000    0.0000    1.0000
    0.0000    0.0000    1.0000
    0.0000    0.0009    0.9991
    0.0007    0.0023    0.9969
    0.0000    0.0001    0.9999
    0.0000    0.0000    1.0000
    0.0000    0.0002    0.9998
    0.0000    0.0001    0.9999
    0.0000    0.0000    1.0000
    0.0000    0.0023    0.9977
    0.0183    0.0626    0.9191
    0.0000    0.0000    1.0000
    0.0408    0.0029    0.9563
    0.0003    0.0001    0.9996
    0.0000    0.0001    0.9999
    0.0000    0.0000    1.0000
    0.0000    0.0010    0.9990
    0.0001    0.0002    0.9997
    0.0000    0.0000    0.9999
    0.0000    0.0001    0.9999
    0.0001    0.0023    0.9976
    0.0000    0.1392    0.8608
    0.0000    0.0012    0.9988
    0.0000    0.0005    0.9995
    0.0010    0.0064    0.9927
    0.0000    0.0001    0.9999
    0.1780    0.5736    0.2485
    0.0447    0.0431    0.9122
    0.0130    0.0196    0.9675
    0.0000    0.0128    0.9872
    0.0000    0.0000    1.0000
    0.0646    0.0628    0.8727
    0.0000    0.0005    0.9995
    0.0000    0.0005    0.9994
    0.0000    0.0019    0.9981
    0.0812    0.0038    0.9150
    0.0182    0.0055    0.9763
    0.0000    0.0015    0.9985
    0.0000    0.0002    0.9998
    0.0000    0.0146    0.9854
    0.0002    0.0151    0.9847
    0.0000    0.5658    0.4342
    0.0824    0.0858    0.8318
    0.0000    0.0974    0.9025
    0.0000    0.0081    0.9919
    0.0113    0.0008    0.9879
    0.0005    0.0001    0.9995
    0.0009    0.0001    0.9990
    0.0000    0.0014    0.9986
    0.0003    0.0008    0.9989
    0.0000    0.1102    0.8898
    0.0000    0.0001    0.9999
    0.0000    0.0239    0.9761
    0.0033    0.0003    0.9964
    0.0000    0.0003    0.9997
    0.0002    0.0022    0.9976
    0.0000    0.0001    0.9999
    0.0000    0.0126    0.9874
    0.0000    0.0013    0.9987
    0.0005    0.0053    0.9942
    0.0001    0.0054    0.9945
    0.0003    0.0068    0.9929
    0.0010    0.0001    0.9989
    0.0001    0.0017    0.9982
    0.0023    0.0013    0.9964
    0.0574    0.0419    0.9006
    0.0000    0.0000    1.0000
    0.0000    0.0000    0.9999
    0.0178    0.5966    0.3857
    0.0001    0.0043    0.9956
    0.0000    0.0779    0.9221
    0.0019    0.0039    0.9943
    0.0070    0.0413    0.9517
    0.0000    0.0022    0.9978
    0.0000    0.0003    0.9996
    0.0000    0.0030    0.9970
    0.0000    0.0004    0.9996
    0.0002    0.0006    0.9992
    0.0000    0.0003    0.9997
    0.0000    0.0014    0.9986
    0.0000    0.0000    1.0000
    0.0000    0.0001    0.9999
    0.0119    0.0661    0.9219
    0.0001    0.0065    0.9935
    0.0000    0.0000    1.0000
    0.0001    0.0156    0.9844
    0.0009    0.0103    0.9888
    0.0000    0.0033    0.9967
    0.0000    0.0041    0.9959
    0.0002    0.0024    0.9974
    0.0000    0.0012    0.9988
    0.0000    0.0993    0.9007
    0.0000    0.0000    1.0000
    0.0000    0.0000    0.9999
    0.0000    0.0003    0.9997
    0.0168    0.6559    0.3274
    0.0096    0.7911    0.1993
    0.0000    0.0071    0.9929
    0.0000    0.0000    0.9999
    0.0000    0.4677    0.5323
    0.0000    0.0020    0.9980
    0.0000    0.0001    0.9999
    0.0000    0.0013    0.9986
    0.0000    0.0026    0.9974
    0.0000    0.0128    0.9872
    0.0000    0.0717    0.9282
    0.0000    0.0012    0.9988
    0.0005    0.0265    0.9730
    0.0000    0.8920    0.1080
    0.0000    0.0001    0.9999
    0.0000    0.0017    0.9983
    0.0000    0.0037    0.9962
    0.0000    0.0019    0.9981
    0.0000    0.0035    0.9964
    0.0000    0.0007    0.9992
    0.0000    0.0002    0.9998
    0.0004    0.0021    0.9975
    0.0000    0.0004    0.9996
    0.0000    0.0000    1.0000
    0.0000    0.0203    0.9797
    0.0000    0.0004    0.9996
    0.0000    0.0006    0.9994
    0.0002    0.0001    0.9997
    0.0001    0.0006    0.9993
    0.0000    0.0058    0.9942
    0.0000    0.0090    0.9910
    0.0001    0.0048    0.9950
    0.0002    0.0918    0.9080
    0.0459    0.0002    0.9539
    0.0011    0.1280    0.8709
    0.0000    0.0000    1.0000
    0.0000    0.0000    1.0000
    0.0002    0.0003    0.9996
    0.0000    0.0200    0.9800
    0.0000    0.0001    0.9999
    0.0018    0.0001    0.9982
    0.0000    0.0016    0.9984
    0.0000    0.0048    0.9951
    0.0000    0.0000    1.0000
    0.0000    0.0000    1.0000
    0.0003    0.0404    0.9592
    0.0000    0.0637    0.9363
    0.0000    0.0008    0.9992
    0.0000    0.0000    1.0000
    0.0243    0.0039    0.9718
    0.0000    0.1095    0.8905
    0.0001    0.0003    0.9996
    0.0000    0.0003    0.9997
    0.0005    0.0058    0.9937
    0.0000    0.0001    0.9998
    0.0000    0.0000    1.0000
    0.0000    0.0286    0.9714
    0.0000    0.0003    0.9997
    0.0000    0.0000    1.0000
    0.0000    0.0000    1.0000
    0.0000    0.0000    1.0000
    0.0037    0.0366    0.9597
    0.0000    0.1749    0.8251
    0.0002    0.0735    0.9262
    0.0000    0.0035    0.9965
    0.0000    0.3832    0.6168
    0.0005    0.2580    0.7415
    0.0002    0.8076    0.1922
    0.0000    0.2433    0.7567
    0.0000    0.0044    0.9956
    0.0000    0.0253    0.9747
    0.0085    0.1055    0.8860
    0.0282    0.3759    0.5959
    0.0000    0.0002    0.9998
    0.0000    0.0020    0.9980
    0.0002    0.0011    0.9987
    0.0019    0.0853    0.9128
    0.0000    0.0085    0.9915
    0.0001    0.0345    0.9654
    0.0000    0.0274    0.9726
    0.0000    0.0002    0.9998
    0.0000    0.1199    0.8801
    0.0000    0.0000    1.0000
    0.0000    0.0005    0.9995
    0.0000    0.3967    0.6033
    0.0000    0.0033    0.9967
    0.0000    0.0042    0.9958
    0.0000    0.0043    0.9957
    0.0000    0.0019    0.9981
    0.0000    0.0012    0.9988
    0.0000    0.0095    0.9905
    0.0000    0.0015    0.9985
    0.0002    0.0036    0.9962
    0.0000    0.2496    0.7504
    0.0000    0.0011    0.9989
    0.0000    0.0000    1.0000
    0.0000    0.0856    0.9144
    0.0000    0.0031    0.9969
    0.0000    0.0002    0.9998
    0.0000    0.0030    0.9970
    0.0000    0.0001    0.9999
    0.0000    0.0010    0.9990
    0.0012    0.0003    0.9985
    0.0000    0.0002    0.9998
    0.0000    0.0002    0.9998
    0.0000    0.0000    1.0000
    0.0000    0.0008    0.9992
    0.0000    0.0001    0.9999
    0.0000    0.0147    0.9853
    0.0000    0.0014    0.9986
    0.0000    0.0035    0.9965
    0.0003    0.0013    0.9985
    0.0000    0.0050    0.9950
    0.0000    0.0495    0.9505
    0.0000    0.0082    0.9918
    0.0000    0.1944    0.8056
    0.0000    0.0010    0.9990
    0.0000    0.0073    0.9927
    0.0000    0.0370    0.9630
    0.0001    0.0286    0.9712
    0.0010    0.5649    0.4341
    0.0000    0.0274    0.9726
    0.0001    0.0000    0.9999
    0.0001    0.0028    0.9971
    0.0000    0.0081    0.9919
    0.0000    0.0000    1.0000
    0.0001    0.0001    0.9999
    0.0000    0.0494    0.9506
    0.0000    0.0000    1.0000
    0.0000    0.0001    0.9999
    0.0000    0.0021    0.9979
    0.0000    0.0000    0.9999
    0.0004    0.0000    0.9996
    0.0000    0.0001    0.9999
    0.0000    0.0006    0.9994
    0.0000    0.0000    1.0000
    0.0000    0.0009    0.9991
    0.0000    0.0002    0.9998
    0.0000    0.0000    1.0000
    0.0000    0.0000    0.9999
    0.0001    0.0865    0.9134
    0.0002    0.0001    0.9997
    0.0000    0.0053    0.9947
    0.0000    0.0046    0.9953
    0.0001    0.0115    0.9884
    0.0000    0.2383    0.7617
    0.0001    0.0001    0.9998
    0.0000    0.0091    0.9909
    0.0000    0.0000    1.0000
    0.0033    0.0000    0.9967
    0.0003    0.0002    0.9995
    0.0000    0.0001    0.9999
    0.0000    0.0001    0.9999
    0.0000    0.2107    0.7893
    0.0000    0.0029    0.9971
    0.0004    0.0003    0.9993
    0.0375    0.0084    0.9541
    0.3703    0.0004    0.6293
    0.0074    0.0052    0.9873
    0.0042    0.0002    0.9956
    0.0436    0.0012    0.9552
    0.0000    0.0010    0.9990
    0.0001    0.0378    0.9621
    0.0004    0.0003    0.9993
    0.0030    0.1592    0.8378
    0.0400    0.0003    0.9597
    0.0002    0.0151    0.9847
    0.0002    0.0007    0.9991
    0.0000    0.0029    0.9971
    0.0045    0.0002    0.9953
    0.0002    0.0268    0.9730
    0.0005    0.0009    0.9986
    0.0000    0.0000    1.0000
    0.0010    0.0011    0.9979
    0.0007    0.0001    0.9991
    0.0013    0.0005    0.9982
    0.0026    0.7781    0.2194
    0.0012    0.0005    0.9983
    0.0029    0.0001    0.9970
    0.0069    0.0071    0.9860
    0.0000    0.0004    0.9996
    0.0000    0.0000    1.0000
    0.0000    0.0081    0.9919
    0.0000    0.0000    0.9999
    0.0000    0.0037    0.9963
    0.0001    0.1612    0.8387
    0.0001    0.0070    0.9930
    0.0000    0.0047    0.9953
    0.0000    0.0001    0.9999
    0.0000    0.0161    0.9839
    0.0000    0.0113    0.9887
    0.0002    0.3522    0.6476
    0.0002    0.0878    0.9120
    0.0000    0.0091    0.9909
    0.0000    0.0483    0.9517
    0.0000    0.0000    1.0000
    0.0000    0.0000    1.0000
    0.0000    0.0000    1.0000
    0.0000    0.0003    0.9997
    0.0000    0.0015    0.9985
    0.0000    0.0024    0.9976
    0.0000    0.0271    0.9729
    0.0000    0.0024    0.9976
    0.0000    0.0129    0.9871
    0.0000    0.0001    0.9999
    0.0000    0.0011    0.9989
    0.0000    0.0397    0.9603
    0.0000    0.0000    1.0000
    0.0000    0.0001    0.9999
    0.0000    0.0001    0.9999
    0.0000    0.5268    0.4732
    0.0000    0.0000    1.0000
    0.0001    0.1228    0.8771
    0.0000    0.0000    1.0000
    0.0000    0.0011    0.9989
    0.0000    0.0078    0.9922
    0.0000    0.0142    0.9858
    0.0000    0.0009    0.9991
    0.0000    0.0000    1.0000
    0.0000    0.0005    0.9995
    0.0000    0.0000    1.0000
    0.0000    0.0000    1.0000
    0.0000    0.0000    1.0000
    0.0003    0.0002    0.9995
    0.0033    0.0042    0.9925
    0.0000    0.0086    0.9914
    0.0000    0.0006    0.9994
    0.0000    0.0000    1.0000
    0.0000    0.0000    1.0000
    0.0000    0.0200    0.9800
    0.0000    0.0002    0.9998
    0.0000    0.0041    0.9959
    0.0000    0.0000    1.0000
    0.0000    0.0183    0.9817
    0.0000    0.0003    0.9997
    0.0000    0.0006    0.9994
    0.0000    0.0001    0.9999
    0.0000    0.0120    0.9880
    0.0000    0.0001    0.9999
    0.0000    0.0105    0.9895
    0.0000    0.0007    0.9993
    0.0000    0.0008    0.9992
    0.0001    0.0078    0.9921
    0.0000    0.0023    0.9977
    0.0000    0.0039    0.9961
    0.0000    0.0094    0.9906
    0.0000    0.0000    1.0000
    0.0001    0.0006    0.9993
    0.0000    0.0005    0.9995
    0.0000    0.0000    1.0000
    0.0003    0.0051    0.9946
    0.0000    0.1598    0.8402
    0.0000    0.0581    0.9419
    0.0000    0.0013    0.9987
    0.0000    0.0003    0.9997
    0.0000    0.5845    0.4155
    0.0000    0.1940    0.8060
    0.0000    0.1219    0.8781
    0.0000    0.0013    0.9987
    0.0000    0.0053    0.9947
    0.0000    0.1282    0.8718
    0.0000    0.0136    0.9864
    0.0000    0.0000    1.0000
    0.0000    0.0243    0.9757
    0.0001    0.0007    0.9992
    0.0001    0.0091    0.9908
    0.0000    0.0103    0.9897
    0.0000    0.0002    0.9998
    0.0000    0.0024    0.9976
    0.0000    0.0001    0.9999
    0.0000    0.0001    0.9999
    0.0000    0.1792    0.8208
    0.0000    0.0006    0.9994
    0.0000    0.0001    0.9999
    0.0005    0.0090    0.9905
    0.0000    0.0007    0.9993
    0.0000    0.0178    0.9822
    0.0019    0.0081    0.9900
    0.0000    0.1250    0.8750
    0.0000    0.0001    0.9999
    0.0001    0.0017    0.9983
    0.0000    0.0191    0.9809
    0.0009    0.8291    0.1701
    0.0005    0.3760    0.6234
    0.0000    0.0002    0.9997
    0.0000    0.0013    0.9987
    0.0000    0.0002    0.9998
    0.0000    0.0000    1.0000
    0.0000    0.0000    1.0000
    0.0000    0.0001    0.9999
    0.0025    0.0176    0.9799
    0.0030    0.0366    0.9604
    0.0000    0.0552    0.9448
    0.0001    0.0853    0.9146
    0.0000    0.0000    1.0000
    0.0000    0.0003    0.9997
    0.0000    0.0001    0.9999
    0.0000    0.0119    0.9881
    0.0000    0.0376    0.9624
    0.0003    0.8687    0.1310
    0.0007    0.5109    0.4884
    0.0010    0.2885    0.7105
    0.0000    0.0001    0.9999
    0.0000    0.0118    0.9882
    0.0001    0.0009    0.9990
    0.0000    0.4336    0.5664
    0.0001    0.0375    0.9624
    0.0000    0.0000    1.0000
    0.0000    0.0011    0.9989
    0.0000    0.0028    0.9972
    0.0001    0.0113    0.9886
    0.0000    0.0071    0.9929
    0.0000    0.0073    0.9927
    0.0000    0.3755    0.6245
    0.0000    0.0001    0.9999
    0.0000    0.0001    0.9999
    0.0000    0.0004    0.9996
    0.0000    0.4192    0.5808
    0.0000    0.1726    0.8273
    0.0000    0.0888    0.9112
    0.0000    0.3587    0.6413
    0.0136    0.0029    0.9835
    0.0000    0.0597    0.9403
    0.0000    0.2944    0.7056
    0.0000    0.0001    0.9999
    0.0000    0.0000    1.0000
    0.0000    0.0000    1.0000
    0.0000    0.0000    1.0000
    0.0000    0.0000    1.0000
    0.0006    0.1756    0.8238
    0.0000    0.0005    0.9995
    0.0000    0.0031    0.9969
    0.0000    0.0297    0.9703
    0.0000    0.2074    0.7926
    0.0000    0.0407    0.9593
    0.0000    0.2895    0.7104
    0.0000    0.9882    0.0118
    0.0000    0.0003    0.9997
    0.0000    0.7969    0.2031
    0.0000    0.0006    0.9994
    0.0000    0.0044    0.9956
    0.0000    0.0665    0.9335
    0.0000    0.0095    0.9905
    0.0000    0.0059    0.9941
    0.0211    0.0644    0.9145
    0.0001    0.0003    0.9996
    0.0000    0.0058    0.9942
    0.0000    0.0035    0.9965
    0.0001    0.9440    0.0559
    0.0001    0.0004    0.9995
    0.0000    0.4117    0.5883
    0.0000    0.0006    0.9994
    0.0000    0.0157    0.9843
    0.0002    0.0091    0.9907
    0.0000    0.0208    0.9792
    0.0002    0.0416    0.9582
    0.0000    0.0012    0.9988
    0.0000    0.0085    0.9915
    0.0000    0.0171    0.9829
    0.0004    0.0001    0.9995
    0.0009    0.0042    0.9949
    0.0000    0.0069    0.9931
    0.0000    0.0509    0.9491
    0.0000    0.0025    0.9975
    0.0000    0.0006    0.9994
    0.0000    0.0655    0.9345
    0.0398    0.0399    0.9204
    0.0004    0.0013    0.9983
    0.0000    0.0000    0.9999
    0.0000    0.0024    0.9976
    0.0000    0.0001    0.9999
    0.0000    0.0002    0.9998
    0.0000    0.0001    0.9999
    0.0001    0.0116    0.9883
    0.0000    0.0012    0.9988
    0.0000    0.1080    0.8920
    0.0010    0.0102    0.9889
    0.0000    0.0069    0.9931
    0.0256    0.0049    0.9695
    0.0001    0.0147    0.9853
    0.0000    0.0017    0.9983
    0.0000    0.0388    0.9612
    0.0003    0.0000    0.9997
    0.0000    0.0001    0.9999
    0.0000    0.2464    0.7536
    0.0011    0.0000    0.9989
    0.0001    0.0027    0.9972
    0.0034    0.0100    0.9867
    0.0003    0.0067    0.9930
    0.0000    0.0031    0.9969
    0.0000    0.0003    0.9997
    0.0000    0.0030    0.9970
    0.0000    0.0000    1.0000
    0.0000    0.0168    0.9831
    0.0000    0.0076    0.9923
    0.0001    0.1237    0.8763
    0.0000    0.0001    0.9999
    0.0000    0.0334    0.9666
    0.0564    0.0060    0.9376
    0.0001    0.0152    0.9847
    0.0000    0.0139    0.9861
    0.0000    0.0001    0.9999
    0.0006    0.0012    0.9982
    0.0000    0.0019    0.9980
    0.0000    0.0029    0.9971
    0.0002    0.0000    0.9998
    0.0001    0.0337    0.9663
    0.0001    0.0133    0.9865
    0.0000    0.0615    0.9385
    0.0001    0.0003    0.9997
    0.0001    0.0009    0.9991
    0.0001    0.0135    0.9864
    0.0000    0.0004    0.9996
    0.0000    0.0009    0.9991
    0.0002    0.0001    0.9997
    0.0000    0.0006    0.9994
    0.0018    0.0002    0.9979
    0.0000    0.0040    0.9960
    0.0000    0.0000    1.0000
    0.0000    0.0265    0.9735
    0.0000    0.0023    0.9977
    0.0000    0.0002    0.9998
    0.0000    0.0012    0.9988
    0.0000    0.0045    0.9955
    0.0000    0.0008    0.9992
    0.0000    0.0000    1.0000
    0.5729    0.0815    0.3456
    0.0003    0.0001    0.9996
    0.0077    0.0017    0.9907
    0.0009    0.0014    0.9977
    0.0023    0.0010    0.9967
    0.0000    0.0003    0.9997
    0.0000    0.0006    0.9994
    0.0004    0.0062    0.9934
    0.0000    0.0001    0.9999
    0.0001    0.0004    0.9995
    0.0000    0.0008    0.9992
    0.0017    0.0005    0.9979
    0.0000    0.0002    0.9998
    0.0000    0.0000    1.0000
    0.0000    0.0000    1.0000
    0.0144    0.0070    0.9786
    0.0000    0.0000    1.0000
    0.0000    0.0009    0.9991
    0.0000    0.0000    1.0000
    0.0000    0.2252    0.7748
    0.0000    0.0007    0.9993
    0.0000    0.0000    0.9999
    0.0027    0.0017    0.9956
    0.0000    0.0000    1.0000
    0.0000    0.0000    1.0000
    0.0000    0.0000    1.0000
    0.0000    0.0000    1.0000
    0.0000    0.0005    0.9995
    0.0000    0.0001    0.9999
    0.0000    0.0000    1.0000
    0.0000    0.0018    0.9982
    0.0000    0.0002    0.9998
    0.0117    0.0023    0.9860
    0.0000    0.0000    1.0000
    0.0004    0.0004    0.9992
    0.0000    0.0000    1.0000
    0.0012    0.0139    0.9849
    0.0000    0.0000    1.0000
    0.0000    0.0000    1.0000
    0.0000    0.0040    0.9960
    0.0000    0.0015    0.9985
    0.0000    0.0003    0.9997
    0.0000    0.0000    1.0000
    0.0000    0.0000    1.0000
    0.0002    0.0678    0.9320
    0.0001    0.0000    0.9999
    0.0008    0.1506    0.8486
    0.0000    0.0031    0.9969
    0.0000    0.0020    0.9980
    0.0000    0.0005    0.9995
    0.0002    0.1585    0.8413
    0.0000    0.0045    0.9955
    0.0000    0.3035    0.6965
    0.0000    0.0028    0.9972
    0.0000    0.0000    1.0000
    0.0000    0.0466    0.9534
    0.0003    0.0068    0.9929
    0.0000    0.0003    0.9997
    0.0006    0.1901    0.8092
    0.0002    0.0000    0.9998
    0.0429    0.0003    0.9569
    0.0044    0.0007    0.9949
    0.0000    0.0002    0.9998
    0.0001    0.0002    0.9997
    0.0000    0.0001    0.9999
    0.0000    0.0000    1.0000
    0.0000    0.0000    0.9999
    0.0000    0.0000    0.9999
    0.0000    0.1869    0.8131
    0.0000    0.0008    0.9992
    0.0000    0.0001    0.9999
    0.0004    0.9125    0.0871
    0.0000    0.0202    0.9798
    0.0000    0.0002    0.9998
    0.0000    0.0003    0.9997
    0.0000    0.3546    0.6453
    0.0015    0.0151    0.9834
    0.0000    0.0000    1.0000
    0.0002    0.0001    0.9998
    0.0053    0.0015    0.9933
    0.0000    0.0001    0.9999
    0.0000    0.0000    1.0000
    0.0000    0.0110    0.9890
    0.0003    0.0062    0.9934
    0.0000    0.0024    0.9976
    0.0001    0.0005    0.9994
    0.0000    0.0002    0.9998
    0.0000    0.3843    0.6157
    0.0010    0.0198    0.9792
    0.0000    0.0432    0.9568
    0.0004    0.4134    0.5862
    0.0000    0.1263    0.8737
    0.0000    0.0363    0.9637
    0.0000    0.0000    1.0000
    0.0000    0.0011    0.9989
    0.0010    0.0189    0.9801
    0.0002    0.0010    0.9987
    0.0000    0.0016    0.9984
    0.0014    0.1961    0.8025
    0.0000    0.0763    0.9236
    0.0000    0.0300    0.9700
    0.0000    0.0017    0.9983
    0.0000    0.0003    0.9997
    0.0001    0.0070    0.9929
    0.0047    0.0270    0.9682
    0.0000    0.0007    0.9993
    0.0741    0.0004    0.9256
    0.0000    0.0038    0.9962
    0.0000    0.0078    0.9922
    0.0000    0.0984    0.9015
    0.0001    0.0131    0.9868
    0.0000    0.8486    0.1514
    0.0000    0.0000    1.0000
    0.0000    0.0000    1.0000
    0.0000    0.0037    0.9963
    0.0000    0.0036    0.9964
    0.0000    0.0033    0.9967
    0.0000    0.0016    0.9984
    0.0000    0.0320    0.9680
    0.0000    0.0069    0.9930
    0.0000    0.0000    1.0000
    0.0000    0.0944    0.9056
    0.0000    0.0001    0.9999
    0.0000    0.5524    0.4476
    0.0001    0.0555    0.9444
    0.0204    0.0040    0.9756
    0.0002    0.0054    0.9944
    0.0000    0.9424    0.0576
    0.0000    0.0010    0.9990
    0.0002    0.0000    0.9998
    0.0000    0.0000    1.0000
    0.0000    0.0003    0.9997
    0.0000    0.0000    1.0000
    0.0000    0.0004    0.9996
    0.0000    0.1342    0.8658
    0.0001    0.0019    0.9980
    0.0000    0.0000    1.0000
    0.0000    0.0004    0.9995
    0.0004    0.0036    0.9960
    0.0000    0.0049    0.9951
    0.0000    0.0429    0.9571
    0.0001    0.1366    0.8633
    0.0009    0.0022    0.9969
    0.0000    0.0163    0.9837
    0.0000    0.0000    1.0000
    0.0005    0.0165    0.9830
    0.0001    0.0163    0.9836
    0.0000    0.0008    0.9992
    0.0000    0.0001    0.9999
    0.0004    0.0016    0.9981
    0.0000    0.1918    0.8082
    0.0000    0.0140    0.9860
    0.0025    0.3262    0.6713
    0.0000    0.0073    0.9927
    0.0000    0.0010    0.9990
    0.0000    0.0109    0.9891
    0.0000    0.0019    0.9981
    0.0000    0.0007    0.9993
    0.0000    0.0004    0.9996
    0.0001    0.0758    0.9242
    0.0000    0.0051    0.9949
    0.0000    0.0055    0.9945
    0.0000    0.0001    0.9999
    0.0000    0.0061    0.9939
    0.0000    0.0001    0.9999
    0.0000    0.0003    0.9997
    0.0000    0.0000    1.0000
    0.0000    0.0192    0.9808
    0.0000    0.0653    0.9347
    0.0022    0.7732    0.2246
    0.0000    0.6089    0.3910
    0.0023    0.0128    0.9850
    0.0000    0.7217    0.2783
    0.0000    0.0013    0.9987
    0.0001    0.2075    0.7924
    0.0059    0.0087    0.9854
    0.0000    0.0003    0.9997
    0.0000    0.0001    0.9999
    0.0001    0.0002    0.9997
    0.0000    0.0001    0.9998
    0.0000    0.0002    0.9998
    0.0000    0.0077    0.9923
    0.0006    0.9274    0.0720
    0.0000    0.0003    0.9997
    0.0000    0.0003    0.9997
    0.0000    0.0004    0.9996
    0.0001    0.0001    0.9999
    0.0000    0.0002    0.9998
    0.0011    0.0008    0.9982
    0.0001    0.0000    0.9998
    0.0000    0.0638    0.9362
    0.0000    0.0179    0.9821
    0.0000    0.0120    0.9880
    0.0000    0.0012    0.9988
    0.0000    0.0041    0.9959
    0.0001    0.1122    0.8878
    0.0005    0.0195    0.9801
    0.0000    0.0011    0.9989
    0.0000    0.0010    0.9989
    0.0000    0.0000    1.0000
    0.0000    0.0003    0.9997
    0.0000    0.0003    0.9997
    0.0011    0.1836    0.8153
    0.0001    0.0022    0.9978
    0.0000    0.0009    0.9991
    0.0001    0.0022    0.9978
    0.0000    0.0003    0.9997
    0.0000    0.0001    0.9998
    0.0000    0.0002    0.9998
    0.0000    0.1051    0.8949
    0.0000    0.0048    0.9952
    0.0000    0.0000    1.0000
    0.0000    0.0646    0.9354
    0.0000    0.0003    0.9997
    0.0005    0.0492    0.9502
    0.0001    0.0009    0.9991
    0.0015    0.3676    0.6309
    0.0000    0.0000    1.0000
    0.0000    0.0070    0.9930
    0.0000    0.1078    0.8922
    0.0000    0.0008    0.9991
    0.0000    0.0173    0.9827
    0.0002    0.5526    0.4472
    0.0000    0.0003    0.9997
    0.0000    0.0124    0.9876
    0.0000    0.0366    0.9634
    0.0000    0.0013    0.9986
    0.0001    0.0002    0.9997
    0.0000    0.0655    0.9345
    0.0000    0.0210    0.9790
    0.0002    0.0877    0.9121
    0.0000    0.6632    0.3368
    0.0016    0.8140    0.1844
    0.0000    0.0067    0.9933
    0.0000    0.0018    0.9982
    0.0002    0.0189    0.9810
    0.0000    0.0060    0.9940
    0.0002    0.0101    0.9897
    0.0000    0.7388    0.2612
    0.0000    0.0140    0.9860
    0.0004    0.0037    0.9959
    0.0000    0.9964    0.0036
    0.0000    0.0209    0.9791
    0.0000    0.9065    0.0935
    0.0000    0.0063    0.9937
    0.0007    0.2268    0.7725
    0.0000    0.0488    0.9512
    0.0005    0.0163    0.9832
    0.0003    0.0050    0.9947
    0.0005    0.0026    0.9969
    0.0259    0.0029    0.9713
    0.0000    0.1119    0.8881
    0.0000    0.0103    0.9897
    0.0000    0.0009    0.9991
    0.0000    0.0012    0.9988
    0.0000    0.0096    0.9904
    0.0001    0.0001    0.9998
    0.0003    0.0031    0.9966
    0.0000    0.0038    0.9962
    0.0000    0.0003    0.9997
    0.0000    0.0002    0.9998
    0.0000    0.0013    0.9987
    0.0000    0.0003    0.9997
    0.0000    0.0000    1.0000
    0.0007    0.0004    0.9988
    0.0000    0.0002    0.9997
    0.0000    0.0002    0.9997
    0.0000    0.0002    0.9998
    0.0002    0.0007    0.9991
    0.0000    0.0000    1.0000
    0.0001    0.0009    0.9990
    0.0000    0.0001    0.9999
    0.0000    0.0003    0.9997
    0.0001    0.0051    0.9948
    0.0001    0.0024    0.9975
    0.0007    0.0005    0.9988
    0.0000    0.0000    1.0000
    0.0002    0.0099    0.9899
    0.0000    0.8720    0.1280
    0.0000    0.0077    0.9923
    0.0000    0.9854    0.0146
    0.0000    0.0001    0.9998
    0.0000    0.0000    1.0000
    0.0000    0.0074    0.9926
    0.0001    0.0044    0.9955
    0.0000    0.0003    0.9996
    0.0000    0.0001    0.9999
    0.0000    0.0001    0.9999
    0.0017    0.0105    0.9878
    0.0001    0.3446    0.6553
    0.0000    0.0000    1.0000
    0.0000    0.0001    0.9999
    0.0000    0.0504    0.9496
    0.0000    0.0001    0.9999
    0.0000    0.0639    0.9361
    0.0057    0.0044    0.9899
    0.0006    0.0024    0.9970
    0.0000    0.0000    1.0000
    0.0001    0.0001    0.9998
    0.0001    0.0020    0.9979
    0.0000    0.0003    0.9997
    0.0000    0.0015    0.9985
    0.0057    0.7455    0.2488
    0.0000    0.0000    1.0000
    0.0003    0.0716    0.9281
    0.0000    0.0099    0.9901
    0.0000    0.0522    0.9478
    0.0000    0.3119    0.6880
    0.0000    0.0087    0.9913
    0.0000    0.0165    0.9835
    0.0002    0.2685    0.7313
    0.0000    0.0010    0.9989
    0.0001    0.4029    0.5971
    0.0000    0.0004    0.9996
    0.0000    0.0017    0.9983
    0.0000    0.0576    0.9424
    0.0000    0.0019    0.9981
    0.0009    0.0002    0.9989
    0.0000    0.0003    0.9997
    0.0000    0.0007    0.9993
    0.0000    0.0003    0.9997
    0.0110    0.0014    0.9875
    0.0000    0.0028    0.9972
    0.0000    0.0004    0.9995
    0.0000    0.0161    0.9839
    0.0000    0.0143    0.9857
    0.0000    0.0011    0.9989
    0.0000    0.0141    0.9859
    0.0000    0.0023    0.9976
    0.0000    0.0024    0.9976
    0.0000    0.0017    0.9982
    0.0000    0.0001    0.9999
    0.0000    0.0012    0.9988
    0.0000    0.0001    0.9998
    0.0000    0.0196    0.9804
    0.0000    0.0000    1.0000
    0.0124    0.0781    0.9095
    0.0010    0.0034    0.9957
    0.0017    0.0363    0.9619
    0.0010    0.0072    0.9918
    0.0000    0.0086    0.9914
    0.0077    0.0136    0.9787
    0.1314    0.2321    0.6365
    0.0000    0.0015    0.9984
    0.0000    0.0005    0.9995
    0.0000    0.0019    0.9981
    0.0000    0.0002    0.9998
    0.0000    0.0005    0.9995
    0.0000    0.0002    0.9998
    0.0010    0.0002    0.9988
    0.0000    0.0057    0.9943
    0.0000    0.0033    0.9967
    0.0006    0.0116    0.9878
    0.0000    0.0257    0.9743
    0.0000    0.0006    0.9993
    0.0000    0.0004    0.9996
    0.0000    0.0010    0.9990
    0.0000    0.0000    1.0000
    0.0000    0.0000    1.0000
    0.0005    0.0000    0.9995
    0.0000    0.0006    0.9994
    0.0004    0.0011    0.9985
    0.0000    0.0160    0.9840
    0.0000    0.0073    0.9927
    0.0000    0.0002    0.9997
    0.0000    0.0045    0.9955
    0.0000    0.0094    0.9905
    0.0077    0.0661    0.9262
    0.0000    0.0046    0.9954
    0.0000    0.0000    1.0000
    0.0000    0.0001    0.9999
    0.0000    0.0007    0.9993
    0.0005    0.0005    0.9990
    0.0000    0.0001    0.9999
    0.0000    0.0058    0.9942
    0.0000    0.0000    1.0000
    0.0000    0.0010    0.9990
    0.0000    0.0080    0.9920
    0.0000    0.0000    1.0000
    0.0001    0.0463    0.9536
    0.0000    0.0552    0.9447
    0.0000    0.0002    0.9998
    0.0000    0.0140    0.9859
    0.0148    0.5271    0.4581
    0.0000    0.0131    0.9869
    0.0001    0.0042    0.9957
    0.0000    0.0047    0.9953
    0.0000    0.0057    0.9943
    0.0000    0.0197    0.9803
    0.0000    0.0027    0.9973
    0.0000    0.0009    0.9991
    0.0010    0.0424    0.9566
    0.0000    0.0001    0.9999
    0.0000    0.0005    0.9995
    0.0000    0.0010    0.9990
    0.0000    0.0269    0.9731
    0.0002    0.0036    0.9962
    0.0000    0.0023    0.9977
    0.0000    0.0002    0.9998
    0.0000    0.0010    0.9990
    0.0001    0.0837    0.9162
    0.0011    0.0776    0.9213
    0.0001    0.0172    0.9827
    0.0000    0.0000    1.0000
    0.0000    0.0006    0.9994
    0.0000    0.0011    0.9989
    0.0000    0.0025    0.9975
    0.0000    0.0117    0.9882
    0.0000    0.0004    0.9996
    0.0000    0.0000    1.0000
    0.0000    0.0002    0.9998
    0.0001    0.0014    0.9985
    0.0000    0.0007    0.9993
    0.0002    0.0012    0.9986
    0.0000    0.0174    0.9826
    0.0001    0.0318    0.9681
    0.0000    0.0178    0.9822
    0.0000    0.0005    0.9995
    0.0000    0.0044    0.9956
    0.0012    0.0030    0.9957
    0.0006    0.0001    0.9993
    0.0830    0.0107    0.9063
    0.0062    0.0036    0.9902
    0.0196    0.0125    0.9679
    0.0000    0.0002    0.9998
    0.0001    0.0006    0.9993
    0.0010    0.0012    0.9977
    0.0000    0.0020    0.9980
    0.0162    0.0057    0.9781
    0.0003    0.0268    0.9730
    0.0000    0.0003    0.9997
    0.0038    0.0072    0.9890
    0.0002    0.0023    0.9975
    0.0024    0.0001    0.9975
    0.0007    0.0015    0.9977
    0.0000    0.0018    0.9981
    0.0011    0.0004    0.9985
    0.0002    0.0001    0.9998
    0.0000    0.0351    0.9649
    0.0016    0.3119    0.6865
    0.0014    0.0005    0.9982
    0.0000    0.0002    0.9998
    0.0005    0.0103    0.9892
    0.0011    0.0040    0.9949
    0.0008    0.0027    0.9965
    0.0000    0.0050    0.9950
    0.0002    0.0000    0.9998
    0.0000    0.0294    0.9706
    0.0000    0.0006    0.9994
    0.0000    0.0000    1.0000
    0.0000    0.0000    1.0000
    0.0000    0.0001    0.9999
    0.0000    0.0038    0.9962
    0.0000    0.0001    0.9999
    0.0000    0.0000    1.0000
    0.0002    0.0002    0.9997
    0.0076    0.0353    0.9571
    0.0010    0.0036    0.9954
    0.2075    0.0007    0.7918
    0.0000    0.0001    0.9999
    0.0028    0.0006    0.9966
    0.0001    0.0015    0.9985
    0.0000    0.0037    0.9963
    0.0007    0.0001    0.9992
    0.0000    0.0141    0.9859
    0.0000    0.0003    0.9997
    0.0000    0.1049    0.8951
    0.0000    0.0000    1.0000
    0.0002    0.0012    0.9986
    0.0000    0.0055    0.9945
    0.0000    0.0003    0.9997
    0.0000    0.0003    0.9997
    0.0000    0.0243    0.9757
    0.0040    0.0009    0.9951
    0.0019    0.0000    0.9981
    0.0000    0.0015    0.9985
    0.0000    0.0003    0.9997
    0.0000    0.0000    1.0000
    0.0000    0.0071    0.9929
    0.0000    0.0143    0.9857
    0.0005    0.0000    0.9995
    0.0000    0.0026    0.9974
    0.0000    0.0106    0.9894
    0.0000    0.0335    0.9665
    0.0000    0.0005    0.9995
    0.0002    0.0189    0.9809
    0.0000    0.0086    0.9914
    0.0000    0.0044    0.9956
    0.0001    0.0014    0.9985
    0.0000    0.0003    0.9997
    0.0000    0.0018    0.9982
    0.0000    0.0113    0.9887
    0.0000    0.1468    0.8532
    0.0016    0.0011    0.9974
    0.0000    0.0271    0.9728
    0.0000    0.0018    0.9982
    0.0000    0.0138    0.9862
    0.0000    0.0022    0.9978
    0.0000    0.0006    0.9994
    0.0000    0.0012    0.9988
    0.0001    0.0683    0.9316
    0.0001    0.0043    0.9956
    0.0000    0.0003    0.9997
    0.0000    0.0000    1.0000
    0.0000    0.0009    0.9991
    0.0000    0.0008    0.9992
    0.0001    0.0009    0.9991
    0.0000    0.0000    1.0000
    0.0000    0.0202    0.9798
    0.0000    0.0004    0.9996
    0.0003    0.0040    0.9957
    0.0000    0.0001    0.9999
    0.0000    0.0005    0.9994
    0.0000    0.0001    0.9999
    0.0002    0.0079    0.9920
    0.0000    0.0012    0.9988
    0.0000    0.0063    0.9936
    0.0000    0.0017    0.9983
    0.0007    0.0665    0.9329
    0.0000    0.0003    0.9997
    0.0000    0.0236    0.9764
    0.0006    0.0120    0.9875
    0.0000    0.0074    0.9926
    0.0000    0.0001    0.9999
    0.0000    0.0000    1.0000
    0.0000    0.0016    0.9984
    0.0003    0.0057    0.9941
    0.0001    0.0007    0.9992
    0.0000    0.0001    0.9999
    0.0000    0.0012    0.9988
    0.0002    0.0000    0.9998
    0.0000    0.0003    0.9997
    0.0000    0.0037    0.9963
    0.0000    0.0202    0.9798
    0.0000    0.0023    0.9977
    0.0000    0.0014    0.9986
    0.0000    0.0038    0.9962
    0.0153    0.0032    0.9815
    0.0003    0.2171    0.7825
    0.0000    0.0014    0.9986
    0.0002    0.0042    0.9957
    0.0010    0.0081    0.9909
    0.0050    0.0045    0.9905
    0.0000    0.0001    0.9999
    0.0000    0.0522    0.9478
    0.0000    0.0001    0.9999
    0.0000    0.0151    0.9849
    0.0001    0.0098    0.9901
    0.0000    0.0057    0.9943
    0.0000    0.0002    0.9998
    0.0001    0.0001    0.9998
    0.0000    0.0000    1.0000
    0.0002    0.0001    0.9997
    0.0000    0.0073    0.9927
    0.0000    0.0000    1.0000
    0.0000    0.0000    1.0000
    0.0005    0.0000    0.9995
    0.0004    0.0000    0.9996
    0.0000    0.0003    0.9997
    0.0000    0.0000    1.0000
    0.0000    0.0005    0.9995
    0.0000    0.0001    0.9999
    0.0000    0.0013    0.9987
    0.0000    0.0000    1.0000
    0.0000    0.0001    0.9999
    0.0000    0.0044    0.9956
    0.0000    0.0017    0.9983
    0.0000    0.0028    0.9972
    0.0000    0.0003    0.9997
    0.0000    0.0018    0.9982
    0.0000    0.0027    0.9973
    0.0000    0.0004    0.9996
    0.0000    0.0001    0.9998
    0.0002    0.0015    0.9983
    0.0125    0.0002    0.9873
    0.0000    0.0012    0.9988
    0.0000    0.0017    0.9982
    0.0000    0.0029    0.9971
    0.0047    0.0073    0.9880
    0.0000    0.0008    0.9992
    0.0001    0.0042    0.9958
    0.0000    0.0031    0.9969
    0.0000    0.0732    0.9268
    0.0010    0.6843    0.3148
    0.0001    0.0007    0.9992
    0.0000    0.0017    0.9983
    0.0002    0.0070    0.9928
    0.0033    0.0001    0.9966
    0.0002    0.0001    0.9997
    0.0000    0.0023    0.9977
    0.0000    0.0005    0.9995
    0.0002    0.0000    0.9998
    0.0029    0.0026    0.9945
    0.0025    0.0016    0.9959
    0.0000    0.2780    0.7220
    0.0002    0.0004    0.9994
    0.0015    0.0061    0.9924
    0.0000    0.0009    0.9991
    0.0003    0.0023    0.9973
    0.0000    0.0002    0.9998
    0.0005    0.0001    0.9994
    0.0000    0.0092    0.9908
    0.0000    0.0005    0.9995
    0.0014    0.0008    0.9977
    0.0005    0.0000    0.9995
    0.0001    0.0001    0.9998
    0.0000    0.0002    0.9997
    0.0000    0.0003    0.9997
    0.0001    0.0000    0.9999
    0.0000    0.0002    0.9998
    0.0000    0.0002    0.9997
    0.0146    0.0024    0.9830
    0.0000    0.0792    0.9208
    0.0002    0.0004    0.9994
    0.0001    0.0015    0.9984
    0.0015    0.0015    0.9969
    0.0000    0.0008    0.9992
    0.0000    0.0325    0.9675
    0.0000    0.0003    0.9997
    0.0001    0.0169    0.9830
    0.0001    0.0104    0.9895
    0.0000    0.0002    0.9998
    0.0000    0.0003    0.9997
    0.0000    0.0001    0.9999
    0.0209    0.0041    0.9750
    0.0001    0.0001    0.9998
    0.0000    0.0023    0.9977
    0.0000    0.0006    0.9994
    0.0000    0.0000    1.0000
    0.0000    0.0002    0.9998
    0.0000    0.0001    0.9999
    0.0000    0.0000    1.0000
    0.0000    0.0314    0.9686
    0.0000    0.0103    0.9897
    0.0000    0.0060    0.9939
    0.0000    0.0000    1.0000
    0.0001    0.0003    0.9996
    0.0000    0.0001    0.9999
    0.0000    0.0015    0.9985
    0.0000    0.0003    0.9997
    0.0000    0.0000    1.0000
    0.0001    0.0001    0.9998
    0.0000    0.0000    1.0000
    0.0000    0.0000    1.0000
    0.0000    0.0001    0.9999
    0.0000    0.0000    1.0000
    0.0003    0.0021    0.9976
    0.0000    0.0003    0.9997
    0.0002    0.0001    0.9997
    0.0000    0.0004    0.9996
    0.0000    0.0006    0.9994
    0.0000    0.0037    0.9963
    0.0000    0.0230    0.9770
    0.0000    0.0072    0.9928
    0.0000    0.0000    1.0000
    0.0002    0.0019    0.9979
    0.0001    0.0827    0.9172
    0.0000    0.0046    0.9954
    0.0000    0.0000    1.0000
    0.0000    0.0005    0.9995
    0.0000    0.0662    0.9337
    0.0001    0.0057    0.9942
    0.0000    0.0019    0.9981
    0.0002    0.0276    0.9722
    0.0001    0.0190    0.9808
    0.0007    0.0201    0.9792
    0.1152    0.0023    0.8825
    0.0004    0.0129    0.9867
    0.0000    0.0060    0.9940
    0.0000    0.0001    0.9999
    0.0012    0.0142    0.9846
    0.0486    0.0015    0.9499
    0.0104    0.0014    0.9881
    0.0023    0.0002    0.9975
    0.2334    0.0007    0.7659
    0.0008    0.3401    0.6591
    0.0000    0.0054    0.9946
    0.0000    0.0160    0.9840
    0.0000    0.0003    0.9997
    0.0000    0.0001    0.9999
    0.0000    0.0002    0.9998
    0.0000    0.5860    0.4140
    0.0000    0.5457    0.4543
    0.0000    0.0003    0.9997
    0.0000    0.0133    0.9867
    0.0000    0.0002    0.9998
    0.0029    0.0016    0.9955
    0.0116    0.0417    0.9467
    0.0000    0.2883    0.7117
    0.0000    0.0005    0.9995
    0.0000    0.0319    0.9681
    0.0000    0.1276    0.8724
    0.0000    0.0003    0.9997
    0.0000    0.2014    0.7986
    0.0000    0.0016    0.9984
    0.0000    0.0009    0.9991
    0.0000    0.0016    0.9984
    0.0000    0.0000    1.0000
    0.0000    0.0085    0.9915
    0.0000    0.0379    0.9621
    0.0000    0.0000    1.0000
    0.0000    0.0042    0.9957
    0.0000    0.0000    1.0000
    0.0000    0.0034    0.9966
    0.0005    0.0934    0.9061
    0.0000    0.0058    0.9941
    0.0000    0.1960    0.8040
    0.0000    0.0088    0.9912
    0.0015    0.0103    0.9882
    0.0001    0.3702    0.6297
    0.0028    0.0002    0.9970
    0.0000    0.0021    0.9979
    0.0000    0.0390    0.9609
    0.0000    0.2094    0.7906
    0.0000    0.0009    0.9991
    0.0000    0.0071    0.9929
    0.0001    0.0008    0.9991
    0.0001    0.0001    0.9998
    0.0038    0.0304    0.9658
    0.0000    0.0000    1.0000
    0.0000    0.0000    1.0000
    0.0000    0.0050    0.9949
    0.0000    0.0013    0.9987
    0.0000    0.0003    0.9996
    0.0000    0.0018    0.9982
    0.0000    0.0322    0.9677
    0.0000    0.0004    0.9996
    0.0000    0.0243    0.9757
    0.0002    0.1902    0.8096
    0.0000    0.0004    0.9996
    0.0000    0.0088    0.9912
    0.0000    0.0863    0.9137
    0.0000    0.2145    0.7855
    0.0000    0.9878    0.0122
    0.0000    0.2010    0.7990
    0.0000    0.0139    0.9861
    0.0000    0.3110    0.6890
    0.0000    0.0601    0.9399
    0.0003    0.0165    0.9833
    0.0000    0.0033    0.9967
    0.0000    0.0089    0.9911
    0.0000    0.0001    0.9999
    0.0000    0.0830    0.9170
    0.0000    0.0004    0.9996
    0.0015    0.0316    0.9668
    0.0000    0.0000    1.0000
    0.0000    0.0019    0.9981
    0.0000    0.0068    0.9932
    0.0000    0.0018    0.9982
    0.0000    0.0001    0.9999
    0.0000    0.1368    0.8632
    0.0000    0.0001    0.9999
    0.0000    0.0059    0.9940
    0.0000    0.0007    0.9993
    0.0000    0.1003    0.8997
    0.0000    0.0549    0.9451
    0.0000    0.2864    0.7136
    0.0000    0.0002    0.9998
    0.0000    0.0118    0.9882
    0.0000    0.1256    0.8744
    0.0000    0.0025    0.9975
    0.0000    0.3114    0.6886
    0.0000    0.3603    0.6397
    0.0002    0.0578    0.9419
    0.0001    0.0311    0.9688
    0.0036    0.1130    0.8834
    0.0000    0.0327    0.9673
    0.0000    0.0001    0.9999
    0.0000    0.0004    0.9996
    0.0000    0.0004    0.9996
    0.0000    0.0001    0.9999
    0.0000    0.0165    0.9835
    0.0000    0.0003    0.9997
    0.0000    0.0004    0.9996
    0.0000    0.0340    0.9660
    0.0000    0.0029    0.9971
    0.0000    0.0001    0.9999
    0.0000    0.0001    0.9999
    0.0000    0.0245    0.9755
    0.0001    0.0027    0.9972
    0.0000    0.7064    0.2936
    0.0000    0.0268    0.9732
    0.0000    0.2467    0.7533
    0.0000    0.0036    0.9964
    0.0000    0.0001    0.9999
    0.0000    0.0045    0.9955
    0.0000    0.3805    0.6195
    0.0000    0.0020    0.9980
    0.0003    0.0389    0.9608
    0.0000    0.3131    0.6869
    0.0000    0.0055    0.9945
    0.0000    0.4476    0.5524
    0.0000    0.0049    0.9951
    0.0000    0.1385    0.8615
    0.0000    0.0599    0.9401
    0.0000    0.0022    0.9978
    0.0000    0.0002    0.9998
    0.0000    0.0483    0.9517
    0.0000    0.0000    1.0000
    0.0000    0.0002    0.9998
    0.0000    0.0001    0.9998
    0.0000    0.0063    0.9937
    0.0004    0.0480    0.9516
    0.0003    0.0258    0.9739
    0.0001    0.0897    0.9102
    0.0000    0.0294    0.9706
    0.0000    0.0002    0.9998
    0.0006    0.1989    0.8005
    0.0006    0.0033    0.9961
    0.0000    0.0005    0.9995
    0.0001    0.0036    0.9963
    0.0007    0.0053    0.9940
    0.0000    0.0000    1.0000
    0.0000    0.0013    0.9987
    0.0012    0.0047    0.9941
    0.0008    0.0001    0.9990
    0.0006    0.0002    0.9993
    0.0000    0.0008    0.9992
    0.0011    0.0162    0.9827
    0.0000    0.0008    0.9992
    0.0000    0.0004    0.9996
    0.0000    0.0011    0.9989
    0.0003    0.0006    0.9990
    0.0002    0.0007    0.9992
    0.0008    0.0000    0.9992
    0.0000    0.0063    0.9937
    0.0000    0.0002    0.9998
    0.0000    0.0093    0.9907
    0.0000    0.0001    0.9999
    0.0001    0.0000    0.9999
    0.0000    0.0003    0.9996
    0.0000    0.0209    0.9791
    0.0000    0.0002    0.9998
    0.0000    0.0000    1.0000
    0.0000    0.0115    0.9885
    0.0011    0.0044    0.9945
    0.0000    0.0000    1.0000
    0.0001    0.0001    0.9998
    0.0000    0.0000    1.0000
    0.0001    0.0023    0.9977
    0.0006    0.0001    0.9994
    0.0000    0.0016    0.9983
    0.0000    0.0047    0.9953
    0.0000    0.0001    0.9999
    0.0008    0.0000    0.9992
    0.0000    0.1281    0.8719
    0.0002    0.0243    0.9756
    0.0000    0.0000    1.0000
    0.0000    0.0002    0.9997
    0.0000    0.0006    0.9994
    0.0002    0.0040    0.9958
    0.0000    0.0076    0.9924
    0.0000    0.0009    0.9991
    0.0000    0.0002    0.9998
    0.0014    0.0037    0.9949
    0.0000    0.0011    0.9989
    0.0000    0.0078    0.9922
    0.0000    0.0008    0.9992
    0.0001    0.7076    0.2924
    0.0000    0.0002    0.9998
    0.0000    0.0001    0.9999
    0.0041    0.0101    0.9859
    0.0001    0.0000    0.9999
    0.0001    0.0004    0.9995
    0.0012    0.0023    0.9965
    0.0002    0.0205    0.9793
    0.0007    0.0544    0.9449
    0.0000    0.0001    0.9999
    0.0000    0.0000    1.0000
    0.0000    0.0008    0.9992
    0.0001    0.0058    0.9941
    0.0000    0.0002    0.9998
    0.0032    0.0000    0.9968
    0.0000    0.0150    0.9850
    0.0000    0.4144    0.5856
    0.0000    0.0007    0.9993
    0.0001    0.6028    0.3971
    0.0000    0.0039    0.9961
    0.0002    0.0009    0.9989
    0.0000    0.0541    0.9458
    0.0000    0.9807    0.0193
    0.0000    0.0016    0.9984
    0.0000    0.1108    0.8892
    0.0000    0.0005    0.9995
    0.0000    0.0022    0.9978
    0.0000    0.0151    0.9849
    0.0051    0.1652    0.8296
    0.0000    0.0204    0.9796
    0.0000    0.0867    0.9133
    0.0000    0.0004    0.9996
    0.0000    0.0003    0.9997
    0.0000    0.0001    0.9999
    0.0000    0.0010    0.9990
    0.0000    0.0069    0.9931
    0.0000    0.0001    0.9999
    0.0000    0.0330    0.9670
    0.0000    0.0006    0.9994
    0.0000    0.0491    0.9509
    0.0000    0.0002    0.9998
    0.0000    0.0000    1.0000

>> 
